# Supplementary material for: 5-Hy­droxy-7-meth­oxy-2-methyl-4H-chromen-4-one from Dysoxylum macrocarpum (Meliaceae)
Source: Acta Crystallogr Sect E Struct Rep Online. 2010 Jul 3;66(Pt 8):o1883. doi: 10.1107/S1600536810025146 (PMC3007310; doi:10.1107/S1600536810025146)
Supplement: Supplementary file 1 [file e-66-o1883-sup1.cif]

##############################################################################
###                                                                        ###
###        Electronic paper (Acta Crystallographica Section E)             ###
###                                                                        ###
##############################################################################
#                                                                            #
# This CIF contains the data in a paper accepted for publication in Acta     #
# Crystallographica Section E. It conforms to the requirements of Notes      #
# for Authors for Section E, and has been peer reviewed under the auspices   #
# of the IUCr Commission on Journals.                                        #
#                                                                            #
# Full details of the Crystallographic Information File format               #
# are given in the paper "The Crystallographic Information File (CIF):       #
# a New Standard Archive File for Crystallography" by S. R. Hall, F. H.      #
# Allen and I. D. Brown [Acta Cryst. (1991), A47, 655-685].                  #
#                                                                            #
# The current version of the core CIF dictionary is obtainable from          #
# ftp://ftp.iucr.org/pub/cif_core.dic. The current version number is 2.4.    #
#                                                                            #
# Software is freely available for graphical display of the structure(s) in  #
# this CIF.  For information consult the CIF home page http://www.iucr.org/  #
# cif/home.html                                                              #
#                                                                            #
# This file may be used for bona fide research purposes within the           #
# scientific community so long as proper attribution is given to the journal # 
# article from which it was obtained.                                        #
#                                                                            #
##############################################################################
                                             
data_global
_audit_creation_method     SHELXL-97
_journal_date_recd_electronic     2010-06-24
_journal_date_accepted     2010-06-26
_journal_name_full     'Acta Crystallographica, Section E'
_journal_year     2010
_journal_volume     66
_journal_issue      8
_journal_page_first     o1883
_journal_page_last     o1883
_journal_paper_category     QO
_journal_coeditor_code     CI5120
_publ_contact_author
;
     Dr. Seik Weng Ng
     Department of Chemistry
     University of Malaya
     50603 Kuala Lumpur
     Malaysia
;
_publ_contact_author_email     seikweng@um.edu.my
_publ_contact_author_fax     '03 7967 4193'
_publ_contact_author_phone     '03 7967 6778'
_publ_section_title
;
5-Hydroxy-7-methoxy-2-methyl-4<i>H</i>-chromen-4-one from <i>Dysoxylum
macrocarpum</i> (Meliaceae)
;
loop_
    _publ_author_name
    _publ_author_address
    'Najmuldeen, Ibrahim A.'
;
     Department of Chemistry
     University of Malaya
     50603 Kuala Lumpur
     Malaysia
;
    'Abdul Hadi, Abdul Hamid'
;
     Department of Chemistry
     University of Malaya
     50603 Kuala Lumpur
     Malaysia
;
    'Awang, Khalijah'
;
     Department of Chemistry
     University of Malaya
     50603 Kuala Lumpur
     Malaysia
;
    'Mohamad, Khalit'
;
     Department of Pharmacy
     Faculty of Medicine
     University of Malaya
     50603 Kuala Lumpur
     Malaysia
;
    'Ng, Seik Weng'
;
     Department of Chemistry
     University of Malaya
     50603 Kuala Lumpur
     Malaysia
;
data_I
_audit_creation_method     SHELXL-97
_chemical_name_systematic
;
5-Hydroxy-7-methoxy-2-methyl-4<i>H</i>-chromen-4-one
;
_chemical_name_common     ?
_chemical_formula_moiety     'C11 H10 O4'
_chemical_formula_sum     'C11 H10 O4'
_chemical_formula_iupac     'C11 H10 O4'
_chemical_formula_weight     206.19
_chemical_melting_point     ?
_symmetry_cell_setting     monoclinic
_symmetry_space_group_name_H-M     'P 21/c'
_symmetry_space_group_name_Hall     '-P 2ybc'
loop_
    _symmetry_equiv_pos_as_xyz
    'x, y, z'
    '-x, y+1/2, -z+1/2'
    '-x, -y, -z'
    'x, -y-1/2, z-1/2'
_cell_length_a     7.7393(3)
_cell_length_b     14.5373(6)
_cell_length_c     16.8263(7)
_cell_angle_alpha     90.00
_cell_angle_beta     98.8480(10)
_cell_angle_gamma     90.00
_cell_volume     1870.57(13)
_cell_formula_units_Z     8
_cell_measurement_reflns_used     9622
_cell_measurement_theta_min     2.5
_cell_measurement_theta_max     28.3
_cell_measurement_temperature     100(2)
_exptl_crystal_description     Plate
_exptl_crystal_colour     Colourless
_exptl_crystal_size_max     0.35
_exptl_crystal_size_mid     0.35
_exptl_crystal_size_min     0.02
_exptl_crystal_density_diffrn     1.464
_exptl_crystal_density_meas     ?
_exptl_crystal_density_method     'not measured'
_exptl_crystal_F_000     864
_exptl_absorpt_coefficient_mu     0.112
_exptl_absorpt_correction_type     none
_diffrn_ambient_temperature     100(2)
_diffrn_radiation_type     MoK\a
_diffrn_radiation_wavelength     0.71073
_diffrn_radiation_source     'fine-focus sealed tube'
_diffrn_radiation_monochromator     graphite
_diffrn_measurement_device_type     'Bruker SMART APEXII area-detector'
_diffrn_measurement_method     '\w scans'
_diffrn_detector_area_resol_mean     ?
_diffrn_reflns_number     17796
_diffrn_reflns_av_R_equivalents     0.0174
_diffrn_reflns_av_sigmaI/netI     0.0140
_diffrn_reflns_theta_min     1.86
_diffrn_reflns_theta_max     27.50
_diffrn_reflns_theta_full     27.50
_diffrn_measured_fraction_theta_max     0.999
_diffrn_measured_fraction_theta_full     0.999
_diffrn_reflns_limit_h_min     -10
_diffrn_reflns_limit_h_max     10
_diffrn_reflns_limit_k_min     -18
_diffrn_reflns_limit_k_max     18
_diffrn_reflns_limit_l_min     -20
_diffrn_reflns_limit_l_max     21
_diffrn_standards_number     0
_diffrn_standards_interval_count     .
_diffrn_standards_interval_time     .
_diffrn_standards_decay_%     ?
_reflns_number_total     4285
_reflns_number_gt     3795
_reflns_threshold_expression     I>2\s(I)
_refine_ls_structure_factor_coef     Fsqd
_refine_ls_matrix_type     full
_refine_ls_R_factor_all     0.0392
_refine_ls_R_factor_gt     0.0348
_refine_ls_wR_factor_gt     0.1020
_refine_ls_wR_factor_ref     0.1075
_refine_ls_goodness_of_fit_ref     1.023
_refine_ls_restrained_S_all     1.023
_refine_ls_number_reflns     4285
_refine_ls_number_parameters     283
_refine_ls_number_restraints     2
_refine_ls_hydrogen_treatment     mixed
_refine_ls_weighting_scheme     calc
_refine_ls_weighting_details
         'calc w=1/[\s^2^(Fo^2^)+(0.0679P)^2^+0.4625P] where P=(Fo^2^+2Fc^2^)/3'
_atom_sites_solution_hydrogens     geom
_atom_sites_solution_primary     direct
_atom_sites_solution_secondary     difmap
_refine_ls_shift/su_max     0.001
_refine_ls_shift/su_mean     0.001
_refine_diff_density_max     0.338
_refine_diff_density_min     -0.282
_refine_ls_extinction_method     none
_refine_ls_extinction_coef     ?
loop_
    _atom_type_symbol
    _atom_type_description
    _atom_type_scat_dispersion_real
    _atom_type_scat_dispersion_imag
    _atom_type_scat_source
    'C' 'C' 0.0033 0.0016
                         'International Tables Vol C Tables 4.2.6.8 and 6.1.1.4'
    'H' 'H' 0.0000 0.0000
                         'International Tables Vol C Tables 4.2.6.8 and 6.1.1.4'
    'O' 'O' 0.0106 0.0060
                         'International Tables Vol C Tables 4.2.6.8 and 6.1.1.4'
_computing_data_collection     'APEX2 (Bruker, 2009)'
_computing_cell_refinement     'SAINT (Bruker, 2009)'
_computing_data_reduction     'SAINT (Bruker, 2009)'
_computing_structure_solution     'SHELXS97 (Sheldrick, 2008)'
_computing_structure_refinement     'SHELXL97 (Sheldrick, 2008)'
_computing_molecular_graphics     'X-SEED (Barbour, 2001)'
_computing_publication_material     'publCIF (Westrip, 2010)'
loop_
    _atom_site_type_symbol
    _atom_site_label
    _atom_site_fract_x
    _atom_site_fract_y
    _atom_site_fract_z
    _atom_site_U_iso_or_equiv
    _atom_site_adp_type
    _atom_site_calc_flag
    _atom_site_refinement_flags
    _atom_site_occupancy
    _atom_site_disorder_assembly
    _atom_site_disorder_group
    O O1 0.49963(9) 0.31112(5) 0.80755(4) 0.01545(16) Uani d . 1 . .
    O O2 0.54836(10) 0.03128(5) 0.81510(5) 0.02311(18) Uani d . 1 . .
    O O3 0.66721(11) 0.03755(5) 0.67769(5) 0.02290(18) Uani d D 1 . .
    O O4 0.71726(10) 0.32572(5) 0.55887(4) 0.01882(17) Uani d . 1 . .
    O O5 1.05826(9) 0.38133(5) 0.70570(4) 0.01574(16) Uani d . 1 . .
    O O6 1.12544(10) 0.10446(5) 0.73680(5) 0.02192(17) Uani d . 1 . .
    O O7 1.00123(11) 0.11679(5) 0.87114(5) 0.02253(18) Uani d D 1 . .
    O O8 0.82751(10) 0.40629(5) 0.95136(4) 0.01974(17) Uani d . 1 . .
    C C1 0.39489(14) 0.32353(7) 0.93075(6) 0.0200(2) Uani d . 1 . .
    H H1A 0.3576 0.2864 0.9737 0.030 Uiso calc R 1 . .
    H H1B 0.2964 0.3607 0.9049 0.030 Uiso calc R 1 . .
    H H1C 0.4909 0.3641 0.9536 0.030 Uiso calc R 1 . .
    C C2 0.45527(12) 0.26180(7) 0.87004(6) 0.0163(2) Uani d . 1 . .
    C C3 0.46768(13) 0.16950(7) 0.87405(6) 0.0184(2) Uani d . 1 . .
    H H3A 0.4329 0.1383 0.9186 0.022 Uiso calc R 1 . .
    C C4 0.53257(12) 0.11694(7) 0.81228(6) 0.0172(2) Uani d . 1 . .
    C C5 0.58040(12) 0.17065(6) 0.74648(6) 0.0147(2) Uani d . 1 . .
    C C6 0.64722(12) 0.12963(7) 0.68075(6) 0.0160(2) Uani d . 1 . .
    C C7 0.69215(12) 0.18335(7) 0.61950(6) 0.0167(2) Uani d . 1 . .
    H H7A 0.7379 0.1559 0.5759 0.020 Uiso calc R 1 . .
    C C8 0.66943(12) 0.27902(7) 0.62233(6) 0.0148(2) Uani d . 1 . .
    C C9 0.60437(12) 0.32217(6) 0.68517(6) 0.01419(19) Uani d . 1 . .
    H H9 0.5895 0.3870 0.6864 0.017 Uiso calc R 1 . .
    C C10 0.56218(12) 0.26615(6) 0.74610(5) 0.01350(19) Uani d . 1 . .
    C C11 0.69519(14) 0.42341(7) 0.55749(6) 0.0205(2) Uani d . 1 . .
    H H11A 0.7287 0.4483 0.5079 0.031 Uiso calc R 1 . .
    H H11B 0.7693 0.4506 0.6041 0.031 Uiso calc R 1 . .
    H H11C 0.5725 0.4383 0.5596 0.031 Uiso calc R 1 . .
    C C12 1.16596(14) 0.38672(7) 0.58240(6) 0.0200(2) Uani d . 1 . .
    H H12A 1.2153 0.3477 0.5440 0.030 Uiso calc R 1 . .
    H H12B 1.2512 0.4340 0.6033 0.030 Uiso calc R 1 . .
    H H12C 1.0590 0.4162 0.5553 0.030 Uiso calc R 1 . .
    C C13 1.12406(12) 0.32926(7) 0.65014(6) 0.0163(2) Uani d . 1 . .
    C C14 1.14769(13) 0.23789(7) 0.65825(6) 0.0180(2) Uani d . 1 . .
    H H14 1.1940 0.2047 0.6177 0.022 Uiso calc R 1 . .
    C C15 1.10416(12) 0.18917(7) 0.72722(6) 0.0164(2) Uani d . 1 . .
    C C16 1.03515(12) 0.24579(6) 0.78581(6) 0.01414(19) Uani d . 1 . .
    C C17 0.98490(12) 0.20810(6) 0.85677(6) 0.0159(2) Uani d . 1 . .
    C C18 0.91807(12) 0.26380(7) 0.91094(6) 0.0167(2) Uani d . 1 . .
    H H18 0.8858 0.2386 0.9586 0.020 Uiso calc R 1 . .
    C C19 0.89823(12) 0.35822(7) 0.89482(6) 0.0151(2) Uani d . 1 . .
    C C20 0.94688(12) 0.39841(6) 0.82650(6) 0.01472(19) Uani d . 1 . .
    H H20 0.9348 0.4626 0.8167 0.018 Uiso calc R 1 . .
    C C21 1.01372(12) 0.34029(6) 0.77342(5) 0.01377(19) Uani d . 1 . .
    C C22 0.78973(16) 0.50156(7) 0.93552(7) 0.0250(2) Uani d . 1 . .
    H H22A 0.7344 0.5275 0.9791 0.038 Uiso calc R 1 . .
    H H22B 0.7103 0.5077 0.8845 0.038 Uiso calc R 1 . .
    H H22C 0.8986 0.5347 0.9321 0.038 Uiso calc R 1 . .
    H H3 0.634(2) 0.0179(12) 0.7204(8) 0.061(6) Uiso d D 1 . .
    H H7 1.043(3) 0.0968(13) 0.8304(9) 0.070(6) Uiso d D 1 . .
loop_
    _atom_site_aniso_label
    _atom_site_aniso_U_11
    _atom_site_aniso_U_22
    _atom_site_aniso_U_33
    _atom_site_aniso_U_12
    _atom_site_aniso_U_13
    _atom_site_aniso_U_23
    O1 0.0181(3) 0.0157(3) 0.0134(3) 0.0013(3) 0.0054(3) 0.0001(2)
    O2 0.0254(4) 0.0153(4) 0.0293(4) 0.0011(3) 0.0063(3) 0.0063(3)
    O3 0.0307(4) 0.0125(3) 0.0266(4) 0.0021(3) 0.0078(3) -0.0015(3)
    O4 0.0253(4) 0.0179(4) 0.0146(3) 0.0024(3) 0.0074(3) 0.0023(3)
    O5 0.0205(3) 0.0151(3) 0.0125(3) -0.0002(3) 0.0055(3) 0.0011(2)
    O6 0.0276(4) 0.0138(3) 0.0246(4) 0.0010(3) 0.0045(3) -0.0030(3)
    O7 0.0336(4) 0.0123(3) 0.0226(4) 0.0006(3) 0.0071(3) 0.0036(3)
    O8 0.0259(4) 0.0179(4) 0.0174(4) 0.0017(3) 0.0094(3) -0.0009(3)
    C1 0.0191(5) 0.0263(5) 0.0152(5) -0.0007(4) 0.0048(4) -0.0019(4)
    C2 0.0131(4) 0.0229(5) 0.0129(4) -0.0009(4) 0.0020(3) 0.0014(4)
    C3 0.0175(5) 0.0222(5) 0.0157(5) -0.0006(4) 0.0033(4) 0.0049(4)
    C4 0.0141(4) 0.0171(5) 0.0198(5) -0.0005(3) 0.0007(3) 0.0032(4)
    C5 0.0135(4) 0.0146(4) 0.0157(5) 0.0000(3) 0.0013(3) 0.0006(3)
    C6 0.0154(4) 0.0139(4) 0.0180(5) 0.0009(3) 0.0003(3) -0.0022(3)
    C7 0.0176(5) 0.0173(5) 0.0151(4) 0.0018(3) 0.0024(3) -0.0034(3)
    C8 0.0144(4) 0.0182(5) 0.0117(4) -0.0005(3) 0.0014(3) 0.0012(3)
    C9 0.0152(4) 0.0126(4) 0.0146(4) 0.0004(3) 0.0016(3) 0.0008(3)
    C10 0.0127(4) 0.0152(4) 0.0127(4) 0.0008(3) 0.0020(3) -0.0014(3)
    C11 0.0251(5) 0.0175(5) 0.0200(5) 0.0011(4) 0.0064(4) 0.0051(4)
    C12 0.0216(5) 0.0232(5) 0.0162(5) -0.0034(4) 0.0059(4) 0.0006(4)
    C13 0.0143(4) 0.0209(5) 0.0136(4) -0.0031(3) 0.0023(3) -0.0024(3)
    C14 0.0178(4) 0.0206(5) 0.0164(5) -0.0015(4) 0.0050(4) -0.0049(4)
    C15 0.0144(4) 0.0157(4) 0.0186(5) -0.0011(3) 0.0007(3) -0.0030(4)
    C16 0.0140(4) 0.0137(4) 0.0143(4) -0.0010(3) 0.0010(3) -0.0002(3)
    C17 0.0165(4) 0.0137(4) 0.0170(5) -0.0016(3) 0.0008(3) 0.0021(3)
    C18 0.0175(5) 0.0178(5) 0.0151(4) -0.0023(4) 0.0029(3) 0.0032(3)
    C19 0.0142(4) 0.0175(5) 0.0139(4) -0.0007(3) 0.0030(3) -0.0022(3)
    C20 0.0164(4) 0.0126(4) 0.0152(4) 0.0000(3) 0.0025(3) 0.0004(3)
    C21 0.0135(4) 0.0156(4) 0.0120(4) -0.0020(3) 0.0014(3) 0.0018(3)
    C22 0.0343(6) 0.0178(5) 0.0250(5) 0.0052(4) 0.0110(4) -0.0019(4)
loop_
    _geom_bond_atom_site_label_1
    _geom_bond_atom_site_label_2
    _geom_bond_site_symmetry_2
    _geom_bond_distance
    _geom_bond_publ_flag
    O1 C2 . 1.3596(11) ?
    O1 C10 . 1.3729(11) ?
    O2 C4 . 1.2514(12) ?
    O3 C6 . 1.3494(11) ?
    O3 H3 . 0.850(9) ?
    O4 C8 . 1.3637(11) ?
    O4 C11 . 1.4302(12) ?
    O5 C13 . 1.3611(11) ?
    O5 C21 . 1.3761(11) ?
    O6 C15 . 1.2496(12) ?
    O7 C17 . 1.3517(11) ?
    O7 H7 . 0.852(9) ?
    O8 C19 . 1.3612(11) ?
    O8 C22 . 1.4319(12) ?
    C1 C2 . 1.4880(13) ?
    C1 H1A . 0.98 ?
    C1 H1B . 0.98 ?
    C1 H1C . 0.98 ?
    C2 C3 . 1.3463(14) ?
    C3 C4 . 1.4412(14) ?
    C3 H3A . 0.95 ?
    C4 C5 . 1.4486(13) ?
    C5 C10 . 1.3955(13) ?
    C5 C6 . 1.4220(13) ?
    C6 C7 . 1.3795(14) ?
    C7 C8 . 1.4035(13) ?
    C7 H7A . 0.95 ?
    C8 C9 . 1.3888(13) ?
    C9 C10 . 1.3870(13) ?
    C9 H9 . 0.95 ?
    C11 H11A . 0.98 ?
    C11 H11B . 0.98 ?
    C11 H11C . 0.98 ?
    C12 C13 . 1.4886(13) ?
    C12 H12A . 0.98 ?
    C12 H12B . 0.98 ?
    C12 H12C . 0.98 ?
    C13 C14 . 1.3450(14) ?
    C14 C15 . 1.4430(14) ?
    C14 H14 . 0.95 ?
    C15 C16 . 1.4480(13) ?
    C16 C21 . 1.3956(13) ?
    C16 C17 . 1.4212(13) ?
    C17 C18 . 1.3780(14) ?
    C18 C19 . 1.4030(13) ?
    C18 H18 . 0.95 ?
    C19 C20 . 1.3920(13) ?
    C20 C21 . 1.3862(13) ?
    C20 H20 . 0.95 ?
    C22 H22A . 0.98 ?
    C22 H22B . 0.98 ?
    C22 H22C . 0.98 ?
loop_
    _geom_angle_atom_site_label_1
    _geom_angle_atom_site_label_2
    _geom_angle_atom_site_label_3
    _geom_angle_site_symmetry_1
    _geom_angle_site_symmetry_3
    _geom_angle
    _geom_angle_publ_flag
    C2 O1 C10 . . 119.45(8) ?
    C6 O3 H3 . . 104.5(13) ?
    C8 O4 C11 . . 117.45(7) ?
    C13 O5 C21 . . 119.70(8) ?
    C17 O7 H7 . . 103.2(14) ?
    C19 O8 C22 . . 117.32(8) ?
    C2 C1 H1A . . 109.5 ?
    C2 C1 H1B . . 109.5 ?
    H1A C1 H1B . . 109.5 ?
    C2 C1 H1C . . 109.5 ?
    H1A C1 H1C . . 109.5 ?
    H1B C1 H1C . . 109.5 ?
    C3 C2 O1 . . 122.67(9) ?
    C3 C2 C1 . . 126.45(9) ?
    O1 C2 C1 . . 110.87(8) ?
    C2 C3 C4 . . 121.49(9) ?
    C2 C3 H3A . . 119.3 ?
    C4 C3 H3A . . 119.3 ?
    O2 C4 C3 . . 122.89(9) ?
    O2 C4 C5 . . 122.03(9) ?
    C3 C4 C5 . . 115.08(9) ?
    C10 C5 C6 . . 117.53(8) ?
    C10 C5 C4 . . 120.14(9) ?
    C6 C5 C4 . . 122.32(9) ?
    O3 C6 C7 . . 119.31(9) ?
    O3 C6 C5 . . 120.21(9) ?
    C7 C6 C5 . . 120.48(9) ?
    C6 C7 C8 . . 119.23(9) ?
    C6 C7 H7A . . 120.4 ?
    C8 C7 H7A . . 120.4 ?
    O4 C8 C9 . . 123.04(8) ?
    O4 C8 C7 . . 114.59(8) ?
    C9 C8 C7 . . 122.37(9) ?
    C10 C9 C8 . . 116.85(8) ?
    C10 C9 H9 . . 121.6 ?
    C8 C9 H9 . . 121.6 ?
    O1 C10 C9 . . 115.31(8) ?
    O1 C10 C5 . . 121.16(8) ?
    C9 C10 C5 . . 123.53(8) ?
    O4 C11 H11A . . 109.5 ?
    O4 C11 H11B . . 109.5 ?
    H11A C11 H11B . . 109.5 ?
    O4 C11 H11C . . 109.5 ?
    H11A C11 H11C . . 109.5 ?
    H11B C11 H11C . . 109.5 ?
    C13 C12 H12A . . 109.5 ?
    C13 C12 H12B . . 109.5 ?
    H12A C12 H12B . . 109.5 ?
    C13 C12 H12C . . 109.5 ?
    H12A C12 H12C . . 109.5 ?
    H12B C12 H12C . . 109.5 ?
    C14 C13 O5 . . 122.61(9) ?
    C14 C13 C12 . . 126.13(9) ?
    O5 C13 C12 . . 111.25(8) ?
    C13 C14 C15 . . 121.42(9) ?
    C13 C14 H14 . . 119.3 ?
    C15 C14 H14 . . 119.3 ?
    O6 C15 C14 . . 123.03(9) ?
    O6 C15 C16 . . 121.83(9) ?
    C14 C15 C16 . . 115.14(9) ?
    C21 C16 C17 . . 117.60(8) ?
    C21 C16 C15 . . 120.37(9) ?
    C17 C16 C15 . . 122.02(9) ?
    O7 C17 C18 . . 119.54(9) ?
    O7 C17 C16 . . 119.91(9) ?
    C18 C17 C16 . . 120.55(9) ?
    C17 C18 C19 . . 119.21(9) ?
    C17 C18 H18 . . 120.4 ?
    C19 C18 H18 . . 120.4 ?
    O8 C19 C20 . . 123.40(9) ?
    O8 C19 C18 . . 114.27(8) ?
    C20 C19 C18 . . 122.33(9) ?
    C21 C20 C19 . . 116.84(8) ?
    C21 C20 H20 . . 121.6 ?
    C19 C20 H20 . . 121.6 ?
    O5 C21 C20 . . 115.79(8) ?
    O5 C21 C16 . . 120.75(8) ?
    C20 C21 C16 . . 123.46(8) ?
    O8 C22 H22A . . 109.5 ?
    O8 C22 H22B . . 109.5 ?
    H22A C22 H22B . . 109.5 ?
    O8 C22 H22C . . 109.5 ?
    H22A C22 H22C . . 109.5 ?
    H22B C22 H22C . . 109.5 ?
loop_
    _geom_torsion_atom_site_label_1
    _geom_torsion_atom_site_label_2
    _geom_torsion_atom_site_label_3
    _geom_torsion_atom_site_label_4
    _geom_torsion_site_symmetry_1
    _geom_torsion_site_symmetry_2
    _geom_torsion_site_symmetry_3
    _geom_torsion_site_symmetry_4
    _geom_torsion
    _geom_torsion_publ_flag
    C10 O1 C2 C3 . . . . -0.95(13) ?
    C10 O1 C2 C1 . . . . 178.64(7) ?
    O1 C2 C3 C4 . . . . 1.16(15) ?
    C1 C2 C3 C4 . . . . -178.35(9) ?
    C2 C3 C4 O2 . . . . 178.74(10) ?
    C2 C3 C4 C5 . . . . -0.66(14) ?
    O2 C4 C5 C10 . . . . -179.40(9) ?
    C3 C4 C5 C10 . . . . 0.00(13) ?
    O2 C4 C5 C6 . . . . 0.38(15) ?
    C3 C4 C5 C6 . . . . 179.78(8) ?
    C10 C5 C6 O3 . . . . -179.79(8) ?
    C4 C5 C6 O3 . . . . 0.42(14) ?
    C10 C5 C6 C7 . . . . 0.16(14) ?
    C4 C5 C6 C7 . . . . -179.63(8) ?
    O3 C6 C7 C8 . . . . 179.29(9) ?
    C5 C6 C7 C8 . . . . -0.66(14) ?
    C11 O4 C8 C9 . . . . -1.20(13) ?
    C11 O4 C8 C7 . . . . 179.17(8) ?
    C6 C7 C8 O4 . . . . -179.82(8) ?
    C6 C7 C8 C9 . . . . 0.55(14) ?
    O4 C8 C9 C10 . . . . -179.53(8) ?
    C7 C8 C9 C10 . . . . 0.08(14) ?
    C2 O1 C10 C9 . . . . -179.84(8) ?
    C2 O1 C10 C5 . . . . 0.26(13) ?
    C8 C9 C10 O1 . . . . 179.48(7) ?
    C8 C9 C10 C5 . . . . -0.61(14) ?
    C6 C5 C10 O1 . . . . -179.60(8) ?
    C4 C5 C10 O1 . . . . 0.19(14) ?
    C6 C5 C10 C9 . . . . 0.50(14) ?
    C4 C5 C10 C9 . . . . -179.71(9) ?
    C21 O5 C13 C14 . . . . 0.18(14) ?
    C21 O5 C13 C12 . . . . -179.19(7) ?
    O5 C13 C14 C15 . . . . -0.03(15) ?
    C12 C13 C14 C15 . . . . 179.24(9) ?
    C13 C14 C15 O6 . . . . -179.58(9) ?
    C13 C14 C15 C16 . . . . -0.25(14) ?
    O6 C15 C16 C21 . . . . 179.72(9) ?
    C14 C15 C16 C21 . . . . 0.38(13) ?
    O6 C15 C16 C17 . . . . -1.11(15) ?
    C14 C15 C16 C17 . . . . 179.55(8) ?
    C21 C16 C17 O7 . . . . 179.27(8) ?
    C15 C16 C17 O7 . . . . 0.08(14) ?
    C21 C16 C17 C18 . . . . -0.18(14) ?
    C15 C16 C17 C18 . . . . -179.37(8) ?
    O7 C17 C18 C19 . . . . -178.73(9) ?
    C16 C17 C18 C19 . . . . 0.72(14) ?
    C22 O8 C19 C20 . . . . 5.00(14) ?
    C22 O8 C19 C18 . . . . -174.86(9) ?
    C17 C18 C19 O8 . . . . 178.59(8) ?
    C17 C18 C19 C20 . . . . -1.27(14) ?
    O8 C19 C20 C21 . . . . -178.65(8) ?
    C18 C19 C20 C21 . . . . 1.19(14) ?
    C13 O5 C21 C20 . . . . -179.66(8) ?
    C13 O5 C21 C16 . . . . -0.03(13) ?
    C19 C20 C21 O5 . . . . 178.99(8) ?
    C19 C20 C21 C16 . . . . -0.62(14) ?
    C17 C16 C21 O5 . . . . -179.46(8) ?
    C15 C16 C21 O5 . . . . -0.26(14) ?
    C17 C16 C21 C20 . . . . 0.13(14) ?
    C15 C16 C21 C20 . . . . 179.34(9) ?
loop_
    _geom_hbond_atom_site_label_D
    _geom_hbond_atom_site_label_H
    _geom_hbond_atom_site_label_A
    _geom_hbond_site_symmetry_A
    _geom_hbond_distance_DH
    _geom_hbond_distance_HA
    _geom_hbond_distance_DA
    _geom_hbond_angle_DHA
    _geom_hbond_publ_flag
    O3 H3 O2 . 0.850(10)
                       1.830(10)
                               2.6180(10)
                                        154(2) yes
    O7 H7 O6 . 0.850(10)
                       1.790(10)
                               2.5950(10)
                                        156(2) yes
    C7 H7A O8 4_565 0.95 2.48 3.4222(12) 173 no
    C9 H9 O2 2_656 0.95 2.35 3.2614(12) 160 no
    C12 H12B O2 2_756 0.98 2.37 3.3326(13) 166 no
    C18 H18 O4 4_566 0.95 2.47 3.3904(12) 163 no
    C20 H20 O6 2_756 0.95 2.27 3.1995(12) 166 no
