# Supplementary material for: 5-Hy­droxy-7-meth­oxy-2-methyl-4H-chromen-4-one from Dysoxylum macrocarpum (Meliaceae)
Source: Acta Crystallogr Sect E Struct Rep Online. 2010 Jul 3;66(Pt 8):o1883. doi: 10.1107/S1600536810025146 (PMC3007310; doi:10.1107/S1600536810025146)
Supplement: Supplementary file 2 [file e-66-o1883-Isup2.hkl]

# 
# h,k,l, Fc-squared, Fo-squared, sigma(Fo-squared) and status flag 
# 
data_I
_shelx_title '  P21/c' 
_shelx_refln_list_code          4 
_shelx_F_calc_maximum      389.70 
_exptl_crystal_F_000       864.00 
_reflns_d_resolution_high  0.7696 
 
loop_ 
 _symmetry_equiv_pos_as_xyz 
 'x, y, z' 
 '-x, y+1/2, -z+1/2' 
 '-x, -y, -z' 
 'x, -y-1/2, z-1/2' 
 
_cell_length_a     7.7393 
_cell_length_b    14.5373 
_cell_length_c    16.8263 
_cell_angle_alpha  90.000 
_cell_angle_beta   98.848 
_cell_angle_gamma  90.000 
 
_shelx_F_squared_multiplier     1.000 
 
loop_ 
 _refln_index_h 
 _refln_index_k 
 _refln_index_l 
 _refln_F_squared_calc 
 _refln_F_squared_meas 
 _refln_F_squared_sigma 
 _refln_observed_status 
   1   0   0      352.84      341.41     12.83 o 
   2   0   0    16057.00    16917.26    236.75 o 
   3   0   0       85.63       67.18      1.96 o 
   4   0   0        3.37       11.49      1.42 o 
   5   0   0      822.52      866.90     10.55 o 
   6   0   0      681.41      693.96      8.45 o 
   7   0   0      523.19      535.28      7.76 o 
   8   0   0       86.16       93.22      3.68 o 
   9   0   0      150.78      134.02      4.71 o 
   1   1   0     3215.97     3305.60     41.67 o 
   2   1   0    14723.04    15091.53    160.06 o 
   3   1   0      860.83      870.23      7.21 o 
   4   1   0      820.19      843.43      7.85 o 
   5   1   0       24.59       23.40      0.93 o 
   6   1   0        8.94        6.51      0.82 o 
   7   1   0       18.68       20.55      1.13 o 
   8   1   0       27.19       29.33      1.76 o 
   9   1   0      747.12      715.14      9.03 o 
   0   2   0    23213.17    19163.78    390.19 o 
   1   2   0        9.52        6.01      0.33 o 
   2   2   0     8136.13     8148.17     88.49 o 
   3   2   0       21.18       29.91      0.79 o 
   4   2   0        7.46        7.83      0.60 o 
   5   2   0      172.52      181.46      2.20 o 
   6   2   0       18.69       19.68      1.21 o 
   7   2   0      248.40      268.72      3.49 o 
   8   2   0       95.88       96.42      2.66 o 
   9   2   0        3.73        1.36      1.38 o 
   1   3   0     1141.88     1089.27      7.76 o 
   2   3   0     1068.55     1011.52      8.17 o 
   3   3   0        0.34        0.62      0.44 o 
   4   3   0      494.20      497.61      4.24 o 
   5   3   0        2.13        0.48      0.59 o 
   6   3   0       31.16       32.38      1.20 o 
   7   3   0      442.50      426.92      5.37 o 
   8   3   0       20.10       15.44      1.56 o 
   9   3   0      184.84      163.15      3.64 o 
   0   4   0     5729.89     5513.27     54.64 o 
   1   4   0     5180.38     5194.45     35.99 o 
   2   4   0      624.59      603.86      4.67 o 
   3   4   0       32.28       30.36      0.95 o 
   4   4   0       91.51      102.81      2.24 o 
   5   4   0        0.10        1.11      0.64 o 
   6   4   0       61.84       64.57      1.52 o 
   7   4   0        8.26        7.54      1.02 o 
   8   4   0      222.84      217.26      4.13 o 
   9   4   0      212.98      222.70      6.12 o 
   1   5   0      443.52      403.53      3.28 o 
   2   5   0        4.83        2.44      0.46 o 
   3   5   0      632.68      571.61      5.17 o 
   4   5   0       24.97       22.85      1.18 o 
   5   5   0        3.43        4.10      0.67 o 
   6   5   0       10.14       11.40      0.90 o 
   7   5   0      149.69      154.37      2.75 o 
   8   5   0      123.81      125.65      3.23 o 
   9   5   0       15.94       11.63      1.93 o 
   0   6   0      474.46      503.82      5.66 o 
   1   6   0     6304.81     7081.12     49.17 o 
   2   6   0       80.71       96.57      1.59 o 
   3   6   0      102.86      101.94      1.48 o 
   4   6   0      122.43      109.68      1.83 o 
   5   6   0        8.25        7.60      0.77 o 
   6   6   0      202.02      206.33      3.09 o 
   7   6   0        0.06        0.07      1.13 o 
   8   6   0      598.70      584.34      8.25 o 
   9   6   0       18.58       16.57      2.16 o 
   1   7   0     1594.58     1728.52     12.48 o 
   2   7   0      645.74      753.73      5.89 o 
   3   7   0       14.15       14.74      0.78 o 
   4   7   0      151.04      144.79      2.17 o 
   5   7   0       11.81        9.72      0.84 o 
   6   7   0       76.08       68.41      1.81 o 
   7   7   0      101.95      101.40      2.64 o 
   8   7   0      508.40      514.31      7.66 o 
   9   7   0        3.00        3.50      3.39 o 
   0   8   0      578.15      617.02      7.02 o 
   1   8   0     4866.09     5278.74     36.72 o 
   2   8   0     1064.24     1154.77      8.71 o 
   3   8   0      112.05      108.84      1.57 o 
   4   8   0        1.33        0.00      0.76 o 
   5   8   0      385.42      370.84      4.83 o 
   6   8   0        9.62        9.91      1.28 o 
   7   8   0      133.08      133.25      3.05 o 
   8   8   0      166.57      162.36      4.02 o 
   9   8   0       63.48       74.33      4.45 o 
   1   9   0       15.73       16.99      0.72 o 
   2   9   0       92.37      109.38      1.50 o 
   3   9   0      793.47      833.78      7.49 o 
   4   9   0       24.92       27.49      1.57 o 
   5   9   0       56.96       55.31      1.99 o 
   6   9   0      214.66      213.91      3.74 o 
   7   9   0      535.31      546.72      9.14 o 
   8   9   0     1172.04     1207.79     14.65 o 
   0  10   0      483.10      482.09      5.97 o 
   1  10   0      656.37      631.39      5.30 o 
   2  10   0       25.05       28.23      1.41 o 
   3  10   0      289.60      257.60      3.24 o 
   4  10   0       24.11       25.76      1.28 o 
   5  10   0       10.19        9.47      1.59 o 
   6  10   0      197.44      185.07      3.53 o 
   7  10   0       43.07       42.33      2.14 o 
   8  10   0       10.59       10.67      2.00 o 
   1  11   0       50.15       63.55      1.87 o 
   2  11   0      470.16      463.31      4.84 o 
   3  11   0       74.03       77.18      1.89 o 
   4  11   0       67.73       66.06      1.84 o 
   5  11   0       86.57       79.94      2.45 o 
   6  11   0       13.13       10.88      1.46 o 
   7  11   0      624.18      643.70      8.02 o 
   8  11   0       37.71       47.42      2.82 o 
   0  12   0      223.42      146.17      3.80 o 
   1  12   0       14.81       18.54      1.12 o 
   2  12   0      202.44      239.76      3.20 o 
   3  12   0      364.58      328.65      3.99 o 
   4  12   0        8.94        5.42      1.02 o 
   5  12   0       25.12       25.31      1.46 o 
   6  12   0      286.48      296.25      4.77 o 
   7  12   0      276.06      284.36      4.95 o 
   1  13   0        0.52        0.08      1.00 o 
   2  13   0      234.18      195.48      2.95 o 
   3  13   0      187.32      176.72      2.86 o 
   4  13   0       36.13       34.26      1.63 o 
   5  13   0      191.84      182.33      3.87 o 
   6  13   0       20.84       20.37      1.80 o 
   7  13   0        0.05        0.77      1.70 o 
   0  14   0     4977.61     4511.56     55.27 o 
   1  14   0       65.41       50.69      3.60 o 
   2  14   0      753.05      659.74      7.54 o 
   3  14   0      100.06      101.94      2.33 o 
   4  14   0       39.06       36.16      1.65 o 
   5  14   0       37.14       33.98      1.98 o 
   6  14   0        6.06        4.01      1.42 o 
   1  15   0       93.14       79.73      2.36 o 
   2  15   0      807.99      659.10      7.70 o 
   3  15   0      236.69      244.75      7.51 o 
   4  15   0       19.73       16.93      1.41 o 
   5  15   0       14.74       15.66      1.69 o 
   6  15   0        0.79       -0.98      1.46 o 
   0  16   0      182.49      139.88      4.43 o 
   1  16   0        4.26        1.83      1.24 o 
   2  16   0       31.22       22.32      1.68 o 
   3  16   0        1.96       -0.10      1.25 o 
   4  16   0       29.32       32.58      2.01 o 
   5  16   0       22.42       29.48      2.43 o 
   1  17   0        1.90        0.71      1.28 o 
   2  17   0        0.74        1.16      1.31 o 
   3  17   0       20.62       14.17      1.65 o 
   4  17   0        0.96        0.80      1.44 o 
   0  18   0      205.93      215.87      7.74 o 
   1  18   0       45.50       35.77      2.10 o 
   2  18   0        4.27        6.82      1.67 o 
   3  18   0        1.41        1.21      2.07 o 
  -9   1   1       48.62       43.68      2.56 o 
  -8   1   1       16.96       17.36      1.49 o 
  -7   1   1     1521.34     1552.52     13.41 o 
  -6   1   1        0.51        0.40      0.71 o 
  -5   1   1       10.23        9.38      0.95 o 
  -4   1   1      714.63      687.57      5.45 o 
  -3   1   1     1120.30     1093.95     10.49 o 
  -2   1   1     1549.58     1603.64     12.32 o 
  -1   1   1       63.45       63.44      0.75 o 
   0   1   1        1.36       -0.45      0.30 o 
   1   1   1      480.62      491.04      4.55 o 
   2   1   1    10733.04    11091.18     77.28 o 
   3   1   1        0.76        0.01      0.40 o 
   4   1   1      701.56      762.50      6.00 o 
   5   1   1      192.41      201.86      2.33 o 
   6   1   1        4.67        4.51      0.97 o 
   7   1   1        5.89        7.61      1.23 o 
   8   1   1       31.96       34.27      2.01 o 
   9   1   1       40.19       37.89      2.46 o 
  -9   2   1      664.37      667.10      8.32 o 
  -8   2   1        5.55        5.85      1.45 o 
  -7   2   1      576.87      551.78      5.83 o 
  -6   2   1      353.02      350.99      4.38 o 
  -5   2   1      266.52      300.57      3.02 o 
  -4   2   1      293.60      257.53      2.52 o 
  -3   2   1      496.42      482.88      4.41 o 
  -2   2   1     6601.33     6639.07     63.45 o 
  -1   2   1      939.79      902.01      6.42 o 
   0   2   1       46.55       33.56      0.58 o 
   1   2   1     5250.33     5233.93     45.85 o 
   2   2   1     6605.95     6525.14     94.34 o 
   3   2   1      546.72      588.17      4.65 o 
   4   2   1        2.64        7.68      1.66 o 
   5   2   1      201.89      213.96      3.07 o 
   6   2   1       26.25       26.62      1.41 o 
   7   2   1        5.39        4.70      0.89 o 
   8   2   1      154.55      164.88      2.94 o 
   9   2   1      502.23      497.33      8.46 o 
  -9   3   1       32.17       31.27      2.10 o 
  -8   3   1      209.84      202.40      3.77 o 
  -7   3   1      217.34      225.78      4.32 o 
  -6   3   1      864.51      931.00     10.26 o 
  -5   3   1      167.21      162.06      2.05 o 
  -4   3   1      734.59      720.63      5.74 o 
  -3   3   1       14.49       15.35      0.82 o 
  -2   3   1      178.39      211.72      1.93 o 
  -1   3   1      219.27      194.21      2.40 o 
   0   3   1     1243.67     1218.15      8.59 o 
   1   3   1     1374.05     1343.54      9.50 o 
   2   3   1      759.14      734.37      6.03 o 
   3   3   1      639.68      641.18      5.51 o 
   4   3   1      337.64      371.28      3.39 o 
   5   3   1        3.38        2.52      0.58 o 
   6   3   1      125.42      110.14      2.12 o 
   7   3   1        0.00        1.18      0.82 o 
   8   3   1      152.51      160.71      3.56 o 
   9   3   1        1.03        0.25      1.27 o 
  -9   4   1       25.57       27.63      1.91 o 
  -8   4   1      936.01      919.11     10.36 o 
  -7   4   1        4.07        3.49      0.96 o 
  -6   4   1     1024.53     1013.31      9.28 o 
  -5   4   1      412.71      392.28      3.70 o 
  -4   4   1       11.81       16.00      0.73 o 
  -3   4   1       63.42       70.08      1.13 o 
  -2   4   1      306.82      271.44      2.67 o 
  -1   4   1      894.37      801.42      5.89 o 
   0   4   1     3081.96     3133.78     21.76 o 
   1   4   1     6813.88     6506.76     50.95 o 
   2   4   1      849.61      835.78      6.24 o 
   3   4   1       39.67       37.44      0.93 o 
   4   4   1        3.54        3.16      0.54 o 
   5   4   1        0.04       -0.06      0.49 o 
   6   4   1       72.42       69.55      2.57 o 
   7   4   1        4.39        4.80      1.03 o 
   8   4   1        0.09        1.85      1.38 o 
   9   4   1        1.51        2.54      1.92 o 
  -9   5   1        1.31        2.51      1.71 o 
  -8   5   1      217.56      208.33      4.68 o 
  -7   5   1       26.16       26.40      1.57 o 
  -6   5   1       69.63       58.85      1.59 o 
  -5   5   1       73.36       55.64      1.28 o 
  -4   5   1      119.59      124.17      1.69 o 
  -3   5   1        0.24        0.67      0.46 o 
  -2   5   1        2.98        0.27      0.34 o 
  -1   5   1       20.23       27.67      0.93 o 
   0   5   1      765.00      713.48      5.35 o 
   1   5   1       23.83       17.35      0.68 o 
   2   5   1      131.70      132.30      1.49 o 
   3   5   1      104.33       96.98      1.38 o 
   4   5   1       62.27       72.24      1.45 o 
   5   5   1       19.82       21.53      1.06 o 
   6   5   1       51.81       48.15      1.70 o 
   7   5   1       11.02       10.52      1.12 o 
   8   5   1      113.37      113.18      2.88 o 
   9   5   1        0.00       -1.94      1.60 o 
  -9   6   1       16.67       17.48      2.11 o 
  -8   6   1      449.05      466.57      6.43 o 
  -7   6   1       19.41       18.31      1.46 o 
  -6   6   1      149.86      148.29      2.52 o 
  -5   6   1        1.32        1.49      0.64 o 
  -4   6   1        1.53        2.14      0.58 o 
  -3   6   1        1.51        1.36      0.45 o 
  -2   6   1      254.40      238.97      2.30 o 
  -1   6   1       35.60       30.99      0.75 o 
   0   6   1      237.71      262.08      2.36 o 
   1   6   1     8670.83     9380.95     71.45 o 
   2   6   1       42.19       49.40      0.88 o 
   3   6   1     1016.31     1106.43      8.38 o 
   4   6   1      163.05      164.12      2.05 o 
   5   6   1        0.01        0.31      0.61 o 
   6   6   1       25.77       25.30      1.15 o 
   7   6   1       52.31       51.23      2.10 o 
   8   6   1       90.67       92.66      2.73 o 
   9   6   1        0.39        2.46      1.70 o 
  -9   7   1       80.61       81.51      3.38 o 
  -8   7   1        1.31        0.70      1.37 o 
  -7   7   1      121.94      128.49      3.38 o 
  -6   7   1        0.02        1.30      1.00 o 
  -5   7   1        2.03        5.48      0.90 o 
  -4   7   1       37.03       34.53      1.08 o 
  -3   7   1        6.75        5.42      0.52 o 
  -2   7   1      312.57      320.36      3.45 o 
  -1   7   1     1026.95     1135.79      8.43 o 
   0   7   1       39.60       52.38      0.97 o 
   1   7   1      798.59      862.14      7.27 o 
   2   7   1      462.81      534.77      5.32 o 
   3   7   1     2661.64     3004.45     21.36 o 
   4   7   1       50.99       56.62      1.30 o 
   5   7   1       24.98       23.63      1.20 o 
   6   7   1        0.06        0.65      0.78 o 
   7   7   1       15.22       12.89      1.41 o 
   8   7   1        3.16        4.09      1.98 o 
   9   7   1      121.22      131.83      5.21 o 
  -9   8   1       39.17       35.61      2.66 o 
  -8   8   1     2386.14     2420.40     23.05 o 
  -7   8   1      104.42      108.61      3.27 o 
  -6   8   1      307.23      317.08      4.59 o 
  -5   8   1      235.04      232.43      3.09 o 
  -4   8   1      214.86      206.84      3.06 o 
  -3   8   1       16.29       17.71      0.76 o 
  -2   8   1      382.22      418.29      3.69 o 
  -1   8   1     5076.88     5685.54     39.48 o 
   0   8   1      550.86      601.22      4.88 o 
   1   8   1     3811.61     4396.81     30.70 o 
   2   8   1      317.71      321.90      3.45 o 
   3   8   1        3.33        6.73      0.79 o 
   4   8   1      186.26      184.93      2.62 o 
   5   8   1        0.00        1.24      0.87 o 
   6   8   1       65.76       72.92      2.26 o 
   7   8   1      262.39      266.94      4.36 o 
   8   8   1      365.23      393.04     11.93 o 
  -8   9   1       22.35       26.01      2.17 o 
  -7   9   1       27.14       25.80      2.11 o 
  -6   9   1      355.61      360.25      5.07 o 
  -5   9   1      601.44      599.57      6.02 o 
  -4   9   1        0.64        0.39      0.61 o 
  -3   9   1      253.62      234.85      2.95 o 
  -2   9   1      178.42      189.24      2.15 o 
  -1   9   1      315.68      346.80      3.23 o 
   0   9   1      204.73      222.63      2.34 o 
   1   9   1      994.04     1081.30      8.24 o 
   2   9   1     1031.49     1072.91      9.16 o 
   3   9   1     1231.18     1306.10     11.01 o 
   4   9   1        1.07        2.32      0.84 o 
   5   9   1        7.23        7.01      1.01 o 
   6   9   1       85.14       86.30      3.07 o 
   7   9   1        1.68        2.61      1.45 o 
   8   9   1      123.37      126.66      4.69 o 
  -8  10   1     1164.84     1202.35     13.99 o 
  -7  10   1       90.02       90.12      3.56 o 
  -6  10   1     1373.29     1400.36     14.06 o 
  -5  10   1       55.40       56.81      2.47 o 
  -4  10   1      754.99      760.37      7.36 o 
  -3  10   1       25.05       24.22      1.19 o 
  -2  10   1        3.56        4.84      0.82 o 
  -1  10   1        8.31       11.15      0.68 o 
   0  10   1     1052.93     1077.58      8.32 o 
   1  10   1      495.17      509.04      5.01 o 
   2  10   1      131.48      130.70      2.19 o 
   3  10   1       70.20       74.86      1.80 o 
   4  10   1      167.99      184.29      2.83 o 
   5  10   1       90.32       89.37      2.28 o 
   6  10   1      189.06      183.42      3.50 o 
   7  10   1      357.78      377.05      5.57 o 
   8  10   1      233.69      236.28      4.49 o 
  -8  11   1      189.65      193.61      4.23 o 
  -7  11   1        0.18        2.60      1.71 o 
  -6  11   1      224.48      225.54      5.54 o 
  -5  11   1      473.16      467.86      6.45 o 
  -4  11   1      141.13      143.83      2.52 o 
  -3  11   1        9.93        6.43      0.95 o 
  -2  11   1       20.07       21.29      1.13 o 
  -1  11   1      282.22      299.06      3.47 o 
   0  11   1        5.90       13.83      0.95 o 
   1  11   1      181.02      185.77      2.62 o 
   2  11   1        8.49       13.34      1.01 o 
   3  11   1      126.99      131.99      2.70 o 
   4  11   1       11.27       11.69      1.13 o 
   5  11   1      321.05      304.43      3.96 o 
   6  11   1       21.85       21.77      1.63 o 
   7  11   1       82.26       86.55      2.82 o 
  -7  12   1     1183.84     1199.58     13.00 o 
  -6  12   1       59.12       61.21      3.33 o 
  -5  12   1      429.81      421.95      5.72 o 
  -4  12   1       53.52       57.16      2.03 o 
  -3  12   1       51.09       49.04      1.63 o 
  -2  12   1       67.96       68.46      1.75 o 
  -1  12   1       37.29       41.67      1.39 o 
   0  12   1      531.63      438.14      5.30 o 
   1  12   1       90.12       66.34      1.70 o 
   2  12   1        8.70        5.95      0.94 o 
   3  12   1       90.58       88.95      2.06 o 
   4  12   1       11.76        9.71      1.13 o 
   5  12   1        3.47        4.75      1.12 o 
   6  12   1       17.70       17.84      1.63 o 
   7  12   1       20.93       20.14      1.86 o 
  -7  13   1      588.01      609.57      8.04 o 
  -6  13   1       65.05       61.72      2.91 o 
  -5  13   1      379.87      387.87      6.54 o 
  -4  13   1       36.68       36.30      1.58 o 
  -3  13   1      113.88      112.47      2.73 o 
  -2  13   1        5.41        3.50      0.93 o 
  -1  13   1     1632.72     1432.34     13.71 o 
   0  13   1      193.65      172.36      3.12 o 
   1  13   1        1.98        0.56      0.95 o 
   2  13   1      804.09      709.63      6.96 o 
   3  13   1      487.44      440.16      5.00 o 
   4  13   1        7.03        9.73      1.22 o 
   5  13   1       99.70       97.17      3.34 o 
   6  13   1        0.05       -1.26      1.28 o 
   7  13   1      304.16      312.74      8.94 o 
  -6  14   1        1.24       -2.02      2.37 o 
  -5  14   1        0.64        0.74      1.29 o 
  -4  14   1       17.43       14.74      1.31 o 
  -3  14   1      181.48      158.11      3.15 o 
  -2  14   1      120.63      102.88      2.66 o 
  -1  14   1      142.91      126.74      2.83 o 
   0  14   1      322.31      219.90      3.69 o 
   1  14   1        2.76        2.61      1.15 o 
   2  14   1      271.04      228.04      3.81 o 
   3  14   1      570.84      525.70      5.78 o 
   4  14   1       19.08       14.66      1.35 o 
   5  14   1       47.53       43.71      1.89 o 
   6  14   1       40.63       39.86      2.24 o 
  -6  15   1       88.00      108.30      3.28 o 
  -5  15   1       18.62       16.14      1.95 o 
  -4  15   1       11.36        8.82      1.39 o 
  -3  15   1      106.02      100.92      2.70 o 
  -2  15   1      210.31      194.06      3.60 o 
  -1  15   1      168.96      136.72      3.02 o 
   0  15   1        0.58        0.79      1.12 o 
   1  15   1       40.15       37.95      1.90 o 
   2  15   1       25.91       41.51      2.32 o 
   3  15   1        2.63        2.69      1.62 o 
   4  15   1      102.38       98.61      2.48 o 
   5  15   1       29.97       24.78      1.88 o 
  -5  16   1       69.13       64.19      3.35 o 
  -4  16   1       48.52       60.80      2.43 o 
  -3  16   1       57.53       53.67      3.02 o 
  -2  16   1       14.78       12.44      1.46 o 
  -1  16   1        9.23        2.01      1.20 o 
   0  16   1        7.87        8.11      1.37 o 
   1  16   1       17.35       16.11      1.55 o 
   2  16   1      157.76      150.96      4.37 o 
   3  16   1       51.81       46.78      2.22 o 
   4  16   1       49.42       48.22      2.30 o 
   5  16   1       66.00       70.50      4.58 o 
  -4  17   1       12.83       15.71      2.14 o 
  -3  17   1        1.94        0.73      1.59 o 
  -2  17   1       23.21       22.65      1.80 o 
  -1  17   1       13.20       14.17      1.58 o 
   0  17   1       40.75       34.52      1.98 o 
   1  17   1       92.60       97.20      2.79 o 
   2  17   1       56.61       49.81      2.27 o 
   3  17   1        0.77        0.39      1.31 o 
   4  17   1       13.95       11.87      1.72 o 
  -3  18   1       27.28       32.25      2.10 o 
  -2  18   1        0.05       -0.71      1.34 o 
  -1  18   1        7.96        5.62      1.70 o 
   0  18   1       54.64       44.14      2.29 o 
   1  18   1      417.32      413.15      6.30 o 
   2  18   1       42.03       50.52      2.41 o 
 -10   0   2       46.75       49.36      4.79 o 
  -9   0   2      159.37      144.27      4.71 o 
  -8   0   2       54.11       57.11      3.09 o 
  -7   0   2      152.73      153.44      4.34 o 
  -6   0   2       29.70       25.25      1.46 o 
  -5   0   2      267.82      233.71      3.57 o 
  -4   0   2      602.26      582.28      6.89 o 
  -3   0   2     1883.12     1920.96     19.30 o 
  -2   0   2     2892.74     2867.72     28.25 o 
  -1   0   2        6.80        6.00      0.63 o 
   0   0   2    25784.96    21818.88    223.29 o 
   1   0   2      243.26      247.88      2.79 o 
   2   0   2   151866.31   118227.55   2153.16 o 
   3   0   2     3014.36     3291.27     32.57 o 
   4   0   2     1451.08     1450.02     15.15 o 
   5   0   2       16.68       15.23      1.46 o 
   6   0   2        5.29        2.60      1.09 o 
   7   0   2       69.83       76.14      2.59 o 
   8   0   2       67.87       69.73      2.68 o 
   9   0   2      324.09      310.90     10.05 o 
 -10   1   2       13.77       15.99      1.77 o 
  -9   1   2        3.48        1.42      1.25 o 
  -8   1   2       12.31       12.90      1.43 o 
  -7   1   2      142.87      145.70      3.53 o 
  -6   1   2       47.68       34.96      1.22 o 
  -5   1   2      511.38      553.91      4.83 o 
  -4   1   2       21.38       25.00      0.87 o 
  -3   1   2      202.62      190.27      2.13 o 
  -2   1   2     1648.68     1634.90     11.49 o 
  -1   1   2      462.39      453.98      3.73 o 
   0   1   2      761.27      755.85      6.54 o 
   2   1   2    74615.13    63851.65   1066.09 o 
   3   1   2     1498.01     1608.58     12.78 o 
   4   1   2    12310.36    13523.49    128.75 o 
   5   1   2      169.89      178.31      2.22 o 
   6   1   2      172.38      170.82      2.35 o 
   7   1   2       67.91       69.08      1.91 o 
   8   1   2       74.80       85.12      3.84 o 
   9   1   2       86.89       84.29      2.72 o 
  -9   2   2        3.07        2.50      1.36 o 
  -8   2   2        0.05       -0.09      1.11 o 
  -7   2   2      681.03      694.71     10.11 o 
  -6   2   2        0.38        0.85      0.69 o 
  -5   2   2     2447.40     2502.84     20.01 o 
  -4   2   2      188.91      207.51      2.53 o 
  -3   2   2      653.47      603.49      6.14 o 
  -2   2   2     1822.31     1877.89     13.24 o 
  -1   2   2     2675.63     2661.01     19.97 o 
   0   2   2     4355.23     4076.42     48.06 o 
   1   2   2      170.15      168.31      2.66 o 
   2   2   2     8499.75     9026.10     69.08 o 
   3   2   2      594.11      611.86      4.84 o 
   4   2   2     1491.74     1511.13     11.16 o 
   5   2   2      115.04      109.21      1.74 o 
   6   2   2       65.20       62.86      1.69 o 
   7   2   2      101.26      112.20      2.31 o 
   8   2   2       26.67       23.99      1.47 o 
   9   2   2        1.66        0.58      1.33 o 
  -9   3   2      142.68      146.11      3.41 o 
  -8   3   2       33.33       38.08      2.05 o 
  -7   3   2      344.05      338.21      4.19 o 
  -6   3   2      204.20      203.22      2.89 o 
  -5   3   2      308.05      268.31      3.16 o 
  -4   3   2      255.36      258.11      2.77 o 
  -3   3   2       79.96       66.41      1.11 o 
  -2   3   2      186.54      192.03      2.14 o 
  -1   3   2       43.01       29.77      0.91 o 
   0   3   2       61.86       47.76      0.72 o 
   1   3   2      868.14      846.03      6.16 o 
   2   3   2      126.85      105.71      1.93 o 
   3   3   2      220.74      229.93      2.97 o 
   4   3   2      217.87      250.95      3.48 o 
   5   3   2        0.43        0.84      0.64 o 
   6   3   2        0.58       -0.14      0.73 o 
   7   3   2       11.38        9.62      0.99 o 
   8   3   2       95.15      101.60      2.42 o 
   9   3   2       59.14       53.08      2.31 o 
  -9   4   2        0.02       -0.62      1.22 o 
  -8   4   2      190.33      172.22      3.51 o 
  -7   4   2      957.36      974.26      9.12 o 
  -6   4   2       62.38       52.46      1.63 o 
  -5   4   2       35.63       43.65      2.19 o 
  -4   4   2      303.14      301.28      3.13 o 
  -3   4   2       62.41       67.26      1.11 o 
  -2   4   2       25.33       24.02      0.71 o 
  -1   4   2     1460.45     1367.68     11.99 o 
   0   4   2      161.55      144.29      1.69 o 
   1   4   2     2064.68     2036.68     15.62 o 
   2   4   2     2049.44     2073.30     14.68 o 
   3   4   2      959.30      989.58     10.20 o 
   4   4   2        2.88        2.36      0.76 o 
   5   4   2       50.44       38.85      1.37 o 
   6   4   2      182.89      186.89      2.74 o 
   7   4   2        5.60        7.88      1.02 o 
   8   4   2       19.37       20.30      1.95 o 
   9   4   2        8.19       11.15      2.26 o 
  -9   5   2       14.22       15.78      2.38 o 
  -8   5   2      290.71      287.11      5.41 o 
  -7   5   2       26.00       28.77      1.46 o 
  -6   5   2     1248.98     1256.65     11.07 o 
  -5   5   2      188.81      206.30      2.87 o 
  -4   5   2      123.95      118.11      1.62 o 
  -3   5   2      110.35      112.93      2.00 o 
  -2   5   2      112.82      104.46      1.36 o 
  -1   5   2      142.15      113.83      1.31 o 
   0   5   2        2.92        3.04      0.35 o 
   1   5   2       54.77       70.93      1.30 o 
   2   5   2       11.71       12.16      0.51 o 
   3   5   2       18.22        7.89      0.57 o 
   4   5   2      231.56      229.00      2.50 o 
   5   5   2       68.80       64.72      2.15 o 
   6   5   2       17.43       16.04      1.02 o 
   7   5   2        1.65        1.01      0.76 o 
   8   5   2        0.06        0.32      1.22 o 
   9   5   2       27.68       35.51      3.01 o 
  -9   6   2        0.08       -1.11      1.53 o 
  -8   6   2      415.94      405.07      7.31 o 
  -7   6   2       15.08       14.01      1.23 o 
  -6   6   2      338.34      334.71      4.06 o 
  -5   6   2        1.02        1.22      0.65 o 
  -4   6   2       29.35       38.95      1.06 o 
  -3   6   2        0.17       -0.67      0.45 o 
  -2   6   2       66.25       66.55      1.25 o 
  -1   6   2      144.82      128.13      1.59 o 
   0   6   2       81.62       81.70      1.12 o 
   1   6   2     2148.42     2477.09     19.10 o 
   2   6   2      310.93      311.43      3.20 o 
   3   6   2      215.18      210.12      2.42 o 
   4   6   2      125.14      132.56      1.84 o 
   5   6   2       27.14       29.87      1.10 o 
   6   6   2       21.92       17.20      1.18 o 
   7   6   2        6.78        3.70      0.94 o 
   8   6   2      131.44      132.70      3.16 o 
   9   6   2       12.63       11.83      2.34 o 
  -9   7   2      107.54      104.65      3.75 o 
  -8   7   2      275.82      283.02      5.63 o 
  -7   7   2       37.05       34.32      1.81 o 
  -6   7   2      343.62      344.80      4.71 o 
  -5   7   2        0.59        0.20      0.66 o 
  -4   7   2      128.78      122.13      1.76 o 
  -3   7   2       21.24       24.49      0.84 o 
  -2   7   2      520.90      517.56      4.31 o 
  -1   7   2       21.87       23.75      0.73 o 
   0   7   2     1815.42     2130.65     16.61 o 
   1   7   2     3809.23     4214.66     32.04 o 
   2   7   2       89.74       80.78      1.51 o 
   3   7   2     5297.76     5414.77     37.73 o 
   4   7   2        8.85       10.71      0.74 o 
   5   7   2      175.16      180.90      2.70 o 
   6   7   2       36.11       33.54      1.47 o 
   7   7   2       40.07       44.00      2.82 o 
   8   7   2       11.42        9.65      1.52 o 
   9   7   2        3.17        5.16      1.79 o 
  -9   8   2       72.39       74.68      3.56 o 
  -8   8   2      236.66      247.98      4.45 o 
  -7   8   2       25.45       27.53      1.77 o 
  -6   8   2       38.50       42.77      2.16 o 
  -5   8   2       44.64       45.04      1.32 o 
  -4   8   2        5.67        6.46      0.77 o 
  -3   8   2      582.89      566.82      5.35 o 
  -2   8   2       11.81        5.84      0.57 o 
  -1   8   2     1335.41     1445.88     10.66 o 
   0   8   2      402.38      442.76      4.23 o 
   1   8   2     2970.75     3196.24     24.67 o 
   2   8   2       21.04       22.87      0.99 o 
   3   8   2      954.66      956.59      8.33 o 
   4   8   2      114.29      125.61      2.16 o 
   5   8   2        2.39        1.66      1.26 o 
   6   8   2       32.59       35.07      1.54 o 
   7   8   2       82.62       79.62      2.51 o 
   8   8   2       24.30       26.22      1.92 o 
  -8   9   2      452.97      465.05      6.57 o 
  -7   9   2      306.93      304.31      4.79 o 
  -6   9   2     2084.52     2095.30     22.53 o 
  -5   9   2      822.30      832.85      7.76 o 
  -4   9   2       45.52       34.23      1.34 o 
  -3   9   2       11.23        8.72      0.70 o 
  -2   9   2       11.01        6.45      0.62 o 
  -1   9   2      843.59      905.02      7.48 o 
   0   9   2      158.79      151.88      2.12 o 
   1   9   2      941.66     1001.52      8.56 o 
   2   9   2      414.20      428.06      4.40 o 
   3   9   2       56.78       56.44      3.38 o 
   4   9   2      168.88      169.21      2.65 o 
   5   9   2        7.12        6.66      1.02 o 
   6   9   2       13.14       17.19      1.31 o 
   7   9   2       34.26       33.71      1.92 o 
   8   9   2       29.59       29.22      2.01 o 
  -8  10   2       55.94       63.88      2.66 o 
  -7  10   2      933.05      952.32     10.62 o 
  -6  10   2      713.71      695.84      9.23 o 
  -5  10   2     1484.84     1475.90     18.40 o 
  -4  10   2        0.02        1.29      0.96 o 
  -3  10   2       94.28       78.02      2.60 o 
  -2  10   2      176.60      190.42      2.28 o 
  -1  10   2       64.24       57.21      1.21 o 
   0  10   2       10.45       12.82      0.84 o 
   1  10   2      425.33      450.68      4.59 o 
   2  10   2      218.02      222.90      2.91 o 
   3  10   2      108.24      132.96      2.29 o 
   4  10   2      144.34      147.91      2.49 o 
   5  10   2      273.49      261.86      3.57 o 
   6  10   2        0.03       -0.81      0.99 o 
   7  10   2       96.57       85.93      2.70 o 
   8  10   2      157.66      164.31      3.79 o 
  -8  11   2      132.47      138.49      3.59 o 
  -7  11   2     1149.64     1173.48     12.63 o 
  -6  11   2       29.40       31.10      2.08 o 
  -5  11   2      122.66      132.74      2.92 o 
  -4  11   2      784.93      737.32      8.11 o 
  -3  11   2       26.88       27.44      1.29 o 
  -2  11   2        3.64        3.51      0.82 o 
  -1  11   2      200.20      209.26      2.43 o 
   0  11   2       72.20       73.48      1.67 o 
   1  11   2        7.72       10.28      0.93 o 
   2  11   2      476.99      507.57      5.20 o 
   3  11   2      120.60      114.04      2.23 o 
   4  11   2      121.94      121.22      2.36 o 
   5  11   2        0.27       -0.51      0.95 o 
   6  11   2       30.17       27.32      1.56 o 
   7  11   2       12.30       13.70      1.64 o 
  -7  12   2      450.91      468.83      6.68 o 
  -6  12   2      169.39      171.41      3.65 o 
  -5  12   2     2055.46     2093.77     32.61 o 
  -4  12   2       75.49       79.97      2.04 o 
  -3  12   2      108.87      110.68      2.17 o 
  -2  12   2       27.32       31.97      1.36 o 
  -1  12   2       13.14       16.19      1.28 o 
   0  12   2      497.09      551.51      5.50 o 
   1  12   2      120.96      114.72      2.17 o 
   2  12   2      714.87      584.76      7.00 o 
   3  12   2      174.71      174.78      2.79 o 
   4  12   2       25.79       21.38      1.36 o 
   5  12   2      197.38      192.98      4.92 o 
   6  12   2        4.31        3.09      1.31 o 
   7  12   2       12.16       13.06      1.74 o 
  -7  13   2      545.75      583.21      7.86 o 
  -6  13   2       61.77       71.49      2.70 o 
  -5  13   2      235.99      225.33      6.66 o 
  -4  13   2       34.07       32.68      1.76 o 
  -3  13   2       59.39       58.59      1.77 o 
  -2  13   2       79.73       79.89      2.27 o 
  -1  13   2      747.49      663.81      7.37 o 
   0  13   2       15.66       17.40      1.36 o 
   1  13   2       20.35       18.21      1.17 o 
   2  13   2     1152.63     1087.62      9.81 o 
   3  13   2      176.16      154.61      2.76 o 
   4  13   2      309.52      269.71      5.05 o 
   5  13   2       41.83       37.27      1.77 o 
   6  13   2        3.11        3.69      1.41 o 
   7  13   2       96.81       96.06      3.07 o 
  -6  14   2        0.31       -0.43      1.34 o 
  -5  14   2        1.99        1.00      1.22 o 
  -4  14   2        2.77        0.97      1.19 o 
  -3  14   2      122.50      117.80      2.75 o 
  -2  14   2        6.93        3.28      1.12 o 
  -1  14   2       16.17       13.94      1.36 o 
   0  14   2     1625.73     1365.22     13.34 o 
   1  14   2       24.01       24.04      1.58 o 
   2  14   2     1218.20     1087.60      9.96 o 
   3  14   2        0.09        0.83      1.19 o 
   4  14   2       47.26       41.99      1.76 o 
   5  14   2      156.73      158.74      3.08 o 
   6  14   2       79.76       76.95      2.75 o 
  -6  15   2       23.53       30.15      4.25 o 
  -5  15   2       31.81       35.89      2.17 o 
  -4  15   2        4.77        0.07      2.05 o 
  -3  15   2        1.93        0.90      1.21 o 
  -2  15   2        4.52        3.66      1.18 o 
  -1  15   2       96.35       93.29      2.58 o 
   0  15   2       32.83       26.28      1.67 o 
   1  15   2      176.53      136.48      3.01 o 
   2  15   2     1063.87      920.05      9.91 o 
   3  15   2       14.06       16.04      1.56 o 
   4  15   2      857.23      765.33      7.91 o 
   5  15   2       72.06       77.18      2.41 o 
  -5  16   2        0.58        3.98      1.77 o 
  -4  16   2       20.60       20.27      2.09 o 
  -3  16   2        0.02        0.22      1.23 o 
  -2  16   2        2.79        2.10      1.37 o 
  -1  16   2       10.07        7.44      1.37 o 
   0  16   2       20.55        7.68      1.34 o 
   1  16   2        0.04       -0.18      1.15 o 
   2  16   2      106.53       94.50      2.75 o 
   3  16   2      161.17      150.35      4.08 o 
   4  16   2        4.19        3.67      1.46 o 
   5  16   2      116.13      111.77      3.20 o 
  -4  17   2      103.86      128.85      3.93 o 
  -3  17   2      118.83      133.24      4.28 o 
  -2  17   2        6.13        6.27      1.45 o 
  -1  17   2       28.08       23.33      1.77 o 
   0  17   2        3.03        1.75      1.30 o 
   1  17   2        2.45        0.68      1.33 o 
   2  17   2       21.80       24.82      1.87 o 
   3  17   2        0.51       -0.49      1.37 o 
   4  17   2       13.12        6.10      1.56 o 
  -3  18   2       24.56       25.23      2.00 o 
  -2  18   2        1.72        0.93      1.76 o 
  -1  18   2        4.21        3.79      1.77 o 
   0  18   2        1.09        0.37      1.84 o 
   1  18   2       50.80       47.47      2.32 o 
   2  18   2      113.75      127.19      3.38 o 
 -10   1   3       12.42       10.01      1.68 o 
  -9   1   3       12.47       10.54      1.52 o 
  -8   1   3       46.99       48.22      2.11 o 
  -7   1   3      826.21      810.98     10.66 o 
  -6   1   3       23.47       20.89      0.95 o 
  -5   1   3     2813.19     2882.17     20.59 o 
  -4   1   3      528.50      527.24      4.34 o 
  -3   1   3     3476.16     3545.27     24.66 o 
  -2   1   3     1067.48     1045.92     10.22 o 
  -1   1   3     2378.33     2156.96     18.38 o 
   0   1   3      353.84      356.57      2.69 o 
   1   1   3     1957.44     1961.96     18.98 o 
   2   1   3     5470.62     5591.36     69.69 o 
   3   1   3     1448.76     1511.78     12.02 o 
   4   1   3      280.63      301.45      3.25 o 
   5   1   3       31.61       29.98      1.07 o 
   6   1   3       86.63       87.17      1.75 o 
   7   1   3       22.86       23.98      1.34 o 
   8   1   3       38.73       36.28      1.52 o 
   9   1   3       30.60       31.15      1.96 o 
  -9   2   3        5.25        4.88      1.34 o 
  -8   2   3       36.43       37.27      1.93 o 
  -7   2   3      187.38      186.83      3.38 o 
  -6   2   3       51.06       57.59      1.76 o 
  -5   2   3      410.34      451.41      4.03 o 
  -4   2   3        6.09       12.79      0.78 o 
  -3   2   3     2108.45     2213.80     16.64 o 
  -2   2   3     6609.96     6591.62     53.76 o 
  -1   2   3      673.97      675.77      6.49 o 
   0   2   3    10078.15     9863.76     78.38 o 
   1   2   3     2297.96     2289.06     16.00 o 
   2   2   3     4954.41     4791.65     94.46 o 
   3   2   3     2867.08     2906.09     27.68 o 
   4   2   3    13768.35    14405.27    100.26 o 
   5   2   3      503.41      529.84      4.69 o 
   6   2   3      243.32      272.14      3.12 o 
   7   2   3       86.44       95.75      1.95 o 
   8   2   3        2.63        2.34      1.05 o 
   9   2   3        5.35        5.15      1.59 o 
  -9   3   3       16.93       17.31      1.65 o 
  -8   3   3       12.54       14.67      1.50 o 
  -7   3   3      154.85      159.81      3.16 o 
  -6   3   3        1.03        1.60      0.84 o 
  -5   3   3     1763.84     1851.36     13.59 o 
  -4   3   3        0.03        0.64      0.46 o 
  -3   3   3     1340.84     1309.44      9.54 o 
  -2   3   3      129.90      124.74      1.33 o 
  -1   3   3       73.27       70.43      0.95 o 
   0   3   3       99.87       74.30      0.98 o 
   1   3   3     2298.48     2215.90     17.06 o 
   2   3   3      447.43      460.74      4.88 o 
   3   3   3      847.90      792.98      6.49 o 
   4   3   3     1133.77     1129.31     19.34 o 
   5   3   3        0.42        3.87      1.61 o 
   6   3   3       21.43       21.23      1.11 o 
   7   3   3        5.37        4.41      0.91 o 
   8   3   3        8.47        6.25      1.16 o 
   9   3   3        1.72        1.54      2.60 o 
  -9   4   3        6.26        2.56      1.33 o 
  -8   4   3        4.98        6.36      1.31 o 
  -7   4   3       35.82       35.65      1.55 o 
  -6   4   3     3707.91     3804.34     30.16 o 
  -5   4   3        4.24        3.71      1.20 o 
  -4   4   3     3265.08     3486.26     24.57 o 
  -3   4   3      332.32      312.28      3.04 o 
  -2   4   3       38.90       40.13      0.82 o 
  -1   4   3       45.86       64.14      1.16 o 
   0   4   3      592.62      571.80      4.92 o 
   1   4   3      251.42      230.09      2.05 o 
   2   4   3      421.95      424.18      3.49 o 
   3   4   3      502.60      529.61      4.39 o 
   4   4   3        9.86        6.06      0.63 o 
   5   4   3       51.31       58.69      1.41 o 
   6   4   3       79.66       77.24      1.69 o 
   7   4   3       10.64        8.57      1.00 o 
   8   4   3       43.66       39.50      2.04 o 
   9   4   3        1.44        1.41      1.57 o 
  -9   5   3      126.70      130.28      4.78 o 
  -8   5   3        0.42       -1.36      1.17 o 
  -7   5   3        0.03       -0.40      0.91 o 
  -6   5   3      435.33      426.62      4.74 o 
  -5   5   3      134.65      142.40      2.13 o 
  -4   5   3     1196.22     1188.66      9.01 o 
  -3   5   3        1.91        4.45      0.49 o 
  -2   5   3       22.50       30.58      0.83 o 
  -1   5   3      151.14      140.34      1.72 o 
   0   5   3      286.41      226.00      2.07 o 
   1   5   3      179.97      214.04      2.31 o 
   2   5   3      352.44      310.42      2.76 o 
   3   5   3     1449.34     1552.41     11.41 o 
   4   5   3      214.88      216.26      2.72 o 
   5   5   3      350.57      381.58      3.77 o 
   6   5   3       70.45       77.86      1.70 o 
   7   5   3        2.79        2.50      1.01 o 
   8   5   3        8.00        7.31      1.38 o 
   9   5   3        6.46        6.10      1.53 o 
  -9   6   3        2.74        1.88      1.61 o 
  -8   6   3       30.01       32.81      2.32 o 
  -7   6   3       49.34       53.25      2.09 o 
  -6   6   3      571.39      593.38      6.09 o 
  -5   6   3      186.57      177.09      2.26 o 
  -4   6   3       99.84       81.48      1.43 o 
  -3   6   3      178.55      151.36      1.82 o 
  -2   6   3       13.89       19.98      1.10 o 
  -1   6   3       63.15       73.24      1.14 o 
   0   6   3       21.36       24.06      0.72 o 
   1   6   3       68.21       80.74      1.38 o 
   2   6   3      724.27      720.73      6.27 o 
   3   6   3     6233.60     6456.49     44.79 o 
   4   6   3      204.24      232.28      2.59 o 
   5   6   3      284.15      292.31      3.18 o 
   6   6   3        1.73        0.21      0.88 o 
   7   6   3       10.61       11.96      1.22 o 
   8   6   3       23.29       26.52      1.84 o 
   9   6   3       45.33       43.95      2.35 o 
  -9   7   3        1.06       -1.42      1.50 o 
  -8   7   3       75.44       76.62      3.02 o 
  -7   7   3       15.72       17.14      1.53 o 
  -6   7   3       44.95       44.57      1.67 o 
  -5   7   3       97.11       94.10      1.65 o 
  -4   7   3       14.98       22.00      0.91 o 
  -3   7   3        6.64        8.59      0.64 o 
  -2   7   3      566.87      458.52      4.37 o 
  -1   7   3       34.52       36.28      0.91 o 
   0   7   3      286.22      256.12      2.45 o 
   1   7   3      251.05      306.15      3.19 o 
   2   7   3      105.32       97.68      1.67 o 
   3   7   3     2544.44     2840.60     22.61 o 
   4   7   3      271.58      290.03      3.46 o 
   5   7   3     1341.84     1469.17     12.46 o 
   6   7   3       42.73       41.63      1.61 o 
   7   7   3       13.01       12.23      1.26 o 
   8   7   3        0.00       -1.82      1.21 o 
  -9   8   3       42.06       48.09      2.93 o 
  -8   8   3       44.43       39.67      2.59 o 
  -7   8   3       89.40       82.11      2.49 o 
  -6   8   3     1486.89     1503.65     14.72 o 
  -5   8   3      412.59      416.23      4.63 o 
  -4   8   3       62.90       57.62      1.35 o 
  -3   8   3       85.63       97.34      1.71 o 
  -2   8   3      172.88      161.37      1.95 o 
  -1   8   3      143.25      138.36      1.73 o 
   0   8   3      236.55      236.68      2.48 o 
   1   8   3     3359.77     3672.17     28.22 o 
   2   8   3       76.28       73.35      1.94 o 
   3   8   3      295.73      258.18      3.12 o 
   4   8   3       21.24       21.01      1.14 o 
   5   8   3     1016.27     1085.49      9.68 o 
   6   8   3       52.82       50.76      2.68 o 
   7   8   3        2.34        1.93      1.23 o 
   8   8   3       66.85       71.07      2.58 o 
  -8   9   3      384.26      383.75     13.97 o 
  -7   9   3       34.40       31.15      2.06 o 
  -6   9   3     1608.17     1597.86     15.64 o 
  -5   9   3       86.83       92.55      2.54 o 
  -4   9   3     1969.95     2033.72     15.10 o 
  -3   9   3      573.90      564.50      6.06 o 
  -2   9   3       64.08       60.21      1.36 o 
  -1   9   3      118.12      101.98      1.52 o 
   0   9   3      683.05      722.63      5.83 o 
   1   9   3      211.71      226.27      2.78 o 
   2   9   3        5.43       10.52      0.87 o 
   3   9   3     1197.13     1320.30     11.19 o 
   4   9   3      261.09      252.78      3.29 o 
   5   9   3      110.92      130.44      2.45 o 
   6   9   3        9.99       10.27      1.21 o 
   7   9   3       30.86       30.55      1.89 o 
   8   9   3       47.46       48.87      2.39 o 
  -8  10   3       26.62       28.29      2.25 o 
  -7  10   3      863.22      863.70      9.83 o 
  -6  10   3     2876.27     2929.24     26.93 o 
  -5  10   3      646.27      657.77      7.57 o 
  -4  10   3      374.64      364.08      4.20 o 
  -3  10   3      135.29      138.62      2.30 o 
  -2  10   3      120.47      128.65      1.89 o 
  -1  10   3      292.46      296.63      3.01 o 
   0  10   3      100.89      104.41      1.55 o 
   1  10   3        9.72        7.18      0.81 o 
   2  10   3        0.21        5.57      2.83 o 
   3  10   3      245.11      239.97      3.18 o 
   4  10   3      367.68      377.87      4.37 o 
   5  10   3        6.19        4.01      1.01 o 
   6  10   3      268.89      284.51      5.26 o 
   7  10   3        9.91        9.96      1.52 o 
   8  10   3        0.55        0.49      1.41 o 
  -8  11   3      294.36      286.58      5.06 o 
  -7  11   3      351.20      357.93      5.55 o 
  -6  11   3        6.03        5.68      1.45 o 
  -5  11   3     1068.21     1062.20     11.15 o 
  -4  11   3     3334.65     3329.49     26.34 o 
  -3  11   3     1011.93      936.39      8.50 o 
  -2  11   3      911.66      880.85      7.97 o 
  -1  11   3       15.11       15.73      1.14 o 
   0  11   3       14.37       15.00      0.98 o 
   1  11   3        0.82        0.68      0.80 o 
   2  11   3       26.89       35.22      1.38 o 
   3  11   3      259.59      258.69      3.41 o 
   4  11   3        1.96        2.82      0.98 o 
   5  11   3        3.69        3.58      1.06 o 
   6  11   3        0.04       -0.07      1.23 o 
   7  11   3      218.35      216.90      4.16 o 
  -7  12   3      764.38      785.33      9.43 o 
  -6  12   3        0.08       -0.10      1.28 o 
  -5  12   3      193.25      193.44      3.72 o 
  -4  12   3        3.48        0.71      0.96 o 
  -3  12   3      684.88      658.00      6.51 o 
  -2  12   3       22.70       19.24      1.17 o 
  -1  12   3       22.54       18.89      1.33 o 
   0  12   3       29.73       29.85      1.28 o 
   1  12   3       12.78        8.61      0.95 o 
   2  12   3       53.90       51.96      1.86 o 
   3  12   3      222.52      202.04      3.05 o 
   4  12   3      763.77      733.29      7.31 o 
   5  12   3      137.38      132.32      2.70 o 
   6  12   3       21.28       21.69      1.55 o 
   7  12   3       46.64       43.06      2.30 o 
  -7  13   3      489.83      518.81      8.87 o 
  -6  13   3       21.74       25.15      1.89 o 
  -5  13   3      983.09      999.86     11.50 o 
  -4  13   3        0.00       -0.13      0.93 o 
  -3  13   3        2.41        0.55      1.02 o 
  -2  13   3       11.55       10.54      1.24 o 
  -1  13   3      162.15      171.73      3.11 o 
   0  13   3       42.62       34.01      1.65 o 
   1  13   3     1035.14      893.95      8.30 o 
   2  13   3     1519.46     1342.19     11.74 o 
   3  13   3       30.41       28.51      1.49 o 
   4  13   3      322.63      310.49      4.16 o 
   5  13   3        5.75        5.33      1.25 o 
   6  13   3       75.41       66.09      3.43 o 
  -6  14   3       16.98       18.21      1.78 o 
  -5  14   3       14.90       14.76      1.63 o 
  -4  14   3        5.72        6.88      1.32 o 
  -3  14   3       23.60       22.64      1.52 o 
  -2  14   3       19.63       21.99      1.53 o 
  -1  14   3       17.19       15.10      1.37 o 
   0  14   3      311.32      271.46      4.15 o 
   1  14   3      233.38      203.73      3.56 o 
   2  14   3       12.81        7.01      1.10 o 
   3  14   3       42.57       37.98      1.70 o 
   4  14   3        0.08        0.31      1.12 o 
   5  14   3      195.71      198.70      3.50 o 
   6  14   3        9.23       10.08      1.63 o 
  -6  15   3        1.27       -0.15      1.44 o 
  -5  15   3        0.01        0.32      1.51 o 
  -4  15   3        1.44        2.86      1.59 o 
  -3  15   3      267.59      243.04      4.13 o 
  -2  15   3        0.03       -1.64      1.30 o 
  -1  15   3      431.63      386.24      5.58 o 
   0  15   3        7.88       10.33      1.37 o 
   1  15   3      228.50      178.13      4.18 o 
   2  15   3       37.94       40.81      2.21 o 
   3  15   3       69.21       72.03      2.18 o 
   4  15   3      134.89      115.94      2.68 o 
   5  15   3       56.79       57.07      2.17 o 
  -5  16   3       87.29       99.63      3.57 o 
  -4  16   3       54.78       62.46      3.94 o 
  -3  16   3       65.62       64.79      2.46 o 
  -2  16   3        0.57       -0.15      1.20 o 
  -1  16   3        1.18        1.67      1.26 o 
   0  16   3       72.90       69.36      2.35 o 
   1  16   3        0.01       -0.93      1.17 o 
   2  16   3      127.67      109.61      2.95 o 
   3  16   3       42.93       43.11      2.17 o 
   4  16   3      403.49      396.89      5.80 o 
  -4  17   3       45.34       43.29      2.73 o 
  -3  17   3        3.08        1.58      1.36 o 
  -2  17   3       86.48      100.24      2.87 o 
  -1  17   3        0.00       -1.56      1.26 o 
   0  17   3       37.52       31.90      1.93 o 
   1  17   3       67.84       70.31      3.04 o 
   2  17   3       19.86       15.96      1.68 o 
   3  17   3      228.65      233.43      4.47 o 
  -2  18   3       21.72       32.04      2.06 o 
  -1  18   3       21.60       28.70      1.99 o 
   0  18   3        0.96        2.37      1.43 o 
   1  18   3        0.28       -0.26      1.33 o 
   2  18   3        0.19        0.37      1.44 o 
 -10   0   4        8.24        7.22      2.21 o 
  -9   0   4      217.13      197.45      5.60 o 
  -8   0   4       90.36       89.93      3.63 o 
  -7   0   4       17.91       15.23      1.88 o 
  -6   0   4      199.47      188.59      4.47 o 
  -5   0   4     1166.82     1100.95     19.65 o 
  -4   0   4     1372.31     1268.58     13.24 o 
  -3   0   4     2554.37     2612.15     25.89 o 
  -2   0   4      245.77      222.22      5.53 o 
  -1   0   4       30.83       34.69      0.94 o 
   0   0   4     5483.42     5371.08     52.83 o 
   1   0   4       86.61       71.08      1.75 o 
   2   0   4       73.30       57.40      1.96 o 
   3   0   4       16.63       15.98      0.94 o 
   4   0   4       10.81        6.31      3.66 o 
   5   0   4     3023.56     3189.75     46.10 o 
   6   0   4     4203.79     4413.03     55.38 o 
   7   0   4        8.62        6.08      1.31 o 
   8   0   4       26.66       28.29      2.02 o 
   9   0   4       12.13       16.78      2.36 o 
 -10   1   4       70.77       70.51      2.80 o 
  -9   1   4        0.11       -1.27      1.19 o 
  -8   1   4        2.89        1.85      1.15 o 
  -7   1   4      109.50      105.12      3.12 o 
  -6   1   4       13.32       15.59      1.01 o 
  -5   1   4       17.24       14.46      0.74 o 
  -4   1   4       74.85       51.21      0.99 o 
  -3   1   4      111.81      119.57      1.60 o 
  -2   1   4      384.87      405.50      3.61 o 
  -1   1   4     1657.03     1614.34     11.30 o 
   0   1   4      112.60      119.50      1.19 o 
   1   1   4       41.63       39.71      0.71 o 
   2   1   4     3109.43     3454.93     26.29 o 
   3   1   4       36.87       46.31      1.17 o 
   4   1   4    27042.01    28110.31    287.99 o 
   5   1   4      480.39      488.69      4.57 o 
   6   1   4     1883.06     1967.34     14.75 o 
   7   1   4       24.85       27.68      1.41 o 
   8   1   4       56.58       56.98      1.90 o 
   9   1   4       50.36       48.40      2.57 o 
  -9   2   4        9.83        8.77      1.49 o 
  -8   2   4       11.96       11.68      1.43 o 
  -7   2   4       26.91       26.60      1.62 o 
  -6   2   4      281.52      278.78      3.43 o 
  -5   2   4     3489.91     3711.09     26.19 o 
  -4   2   4       73.83       81.36      1.17 o 
  -3   2   4     2834.30     3037.97     23.60 o 
  -2   2   4       42.36       37.64      0.89 o 
  -1   2   4     2946.72     2980.39     20.64 o 
   0   2   4     1840.96     1873.74     15.72 o 
   1   2   4     1898.00     1832.80     14.19 o 
   2   2   4      479.77      539.88      6.26 o 
   3   2   4     1052.49     1101.19     10.35 o 
   4   2   4       73.15       76.72      2.08 o 
   5   2   4      227.89      229.77      2.63 o 
   6   2   4      261.17      281.58      3.26 o 
   7   2   4       22.17       20.58      1.18 o 
   8   2   4        1.07       -0.06      1.06 o 
   9   2   4        9.24       10.01      1.50 o 
  -9   3   4       36.28       37.00      2.13 o 
  -8   3   4        2.21        1.61      1.21 o 
  -7   3   4      323.97      344.87      4.93 o 
  -6   3   4        9.04        5.13      0.89 o 
  -5   3   4      289.59      331.08      3.17 o 
  -4   3   4      756.14      792.85      8.54 o 
  -3   3   4     2838.05     3141.75     24.46 o 
  -2   3   4        0.57        2.12      0.77 o 
  -1   3   4      150.95      170.90      2.10 o 
   0   3   4       87.04       87.87      1.05 o 
   1   3   4        6.99       12.49      0.49 o 
   2   3   4      329.83      337.34      2.90 o 
   3   3   4      181.39      163.64      2.06 o 
   5   3   4        5.73        7.33      0.87 o 
   6   3   4     1118.64     1155.09     10.16 o 
   7   3   4       16.15       19.88      1.33 o 
   8   3   4       84.62       83.13      2.27 o 
   9   3   4       22.42       24.11      3.01 o 
  -9   4   4       15.67       16.26      1.84 o 
  -8   4   4        6.66        8.16      1.33 o 
  -7   4   4       26.75       28.52      1.64 o 
  -6   4   4       14.18       12.08      1.07 o 
  -5   4   4     2568.25     2733.44     21.87 o 
  -4   4   4     4204.12     4277.00     29.91 o 
  -3   4   4      626.72      649.74      5.12 o 
  -2   4   4      674.84      731.10      5.57 o 
  -1   4   4      343.93      344.74      3.57 o 
   0   4   4      234.56      280.18      2.68 o 
   1   4   4      155.62      134.43      1.76 o 
   2   4   4       92.04       94.32      2.26 o 
   3   4   4        4.56        1.23      0.64 o 
   4   4   4      664.23      686.34      5.68 o 
   5   4   4      658.31      684.32      5.88 o 
   6   4   4       87.72       85.52      2.42 o 
   7   4   4       12.07       13.22      1.08 o 
   8   4   4       58.66       65.10      2.39 o 
   9   4   4        7.65       14.24      2.05 o 
  -9   5   4        8.18        6.28      1.68 o 
  -8   5   4        6.08        4.21      1.25 o 
  -7   5   4       14.10       14.07      1.18 o 
  -6   5   4      983.56     1011.03      9.22 o 
  -5   5   4      269.52      294.58      3.51 o 
  -4   5   4      485.26      523.66      4.46 o 
  -3   5   4      171.86      211.95      2.18 o 
  -2   5   4     2534.69     2587.46     18.27 o 
  -1   5   4       17.01       20.03      1.31 o 
   0   5   4      332.21      314.25      3.67 o 
   1   5   4      161.98      170.27      1.73 o 
   2   5   4      346.55      342.78      5.28 o 
   3   5   4       27.06       34.27      0.95 o 
   4   5   4       97.89      111.59      1.69 o 
   5   5   4       96.14       91.27      1.70 o 
   6   5   4       62.50       63.87      1.63 o 
   7   5   4        2.68        3.09      1.54 o 
   8   5   4        2.76        1.54      1.31 o 
   9   5   4        5.99        5.39      2.44 o 
  -9   6   4        0.04        0.00      1.59 o 
  -8   6   4       42.55       38.32      2.03 o 
  -7   6   4        2.53       -0.41      1.27 o 
  -6   6   4      121.04      123.34      2.35 o 
  -5   6   4      192.82      194.96      2.78 o 
  -4   6   4      246.92      245.23      2.82 o 
  -3   6   4      170.50      195.59      2.12 o 
  -2   6   4        7.19        7.74      0.54 o 
  -1   6   4       45.94       42.90      0.94 o 
   0   6   4       78.45       81.14      1.16 o 
   1   6   4      196.16      192.97      2.28 o 
   2   6   4      564.47      646.24      5.16 o 
   3   6   4      248.18      267.82      2.97 o 
   4   6   4       29.51       29.38      1.37 o 
   5   6   4      329.63      351.07      4.04 o 
   6   6   4      112.81      106.77      2.23 o 
   7   6   4        5.40        5.77      1.14 o 
   8   6   4       18.38       17.96      2.70 o 
  -9   7   4        0.87       -2.21      1.58 o 
  -8   7   4        3.45        2.74      1.59 o 
  -7   7   4      115.19      116.27      2.68 o 
  -6   7   4      117.96      125.01      2.39 o 
  -5   7   4      178.87      168.13      2.75 o 
  -4   7   4     1350.23     1339.59     10.20 o 
  -3   7   4       83.61       93.66      1.46 o 
  -2   7   4      292.25      303.83      3.23 o 
  -1   7   4        4.38        3.75      0.48 o 
   0   7   4      621.84      641.82      5.11 o 
   1   7   4       22.38       20.69      0.87 o 
   2   7   4      212.57      253.30      2.91 o 
   3   7   4     2345.13     2450.35     19.36 o 
   4   7   4      190.31      179.87      2.61 o 
   5   7   4      542.87      525.91      5.44 o 
   6   7   4        2.95        2.21      0.97 o 
   7   7   4      124.49      138.09      2.72 o 
   8   7   4        2.53        1.53      1.84 o 
  -9   8   4       85.90       86.88      5.12 o 
  -8   8   4       34.29       35.35      2.43 o 
  -7   8   4       21.89       21.21      2.00 o 
  -6   8   4        0.74       -0.37      1.07 o 
  -5   8   4      136.87      125.26      2.28 o 
  -4   8   4      112.80      112.52      1.82 o 
  -3   8   4      123.88      137.98      1.89 o 
  -2   8   4      111.57      132.95      2.29 o 
  -1   8   4      537.54      535.46      4.52 o 
   0   8   4       85.85       95.00      1.38 o 
   1   8   4     1816.11     1930.69     15.38 o 
   2   8   4       59.86       68.18      1.73 o 
   3   8   4      272.20      293.41      3.44 o 
   4   8   4       26.87       27.36      1.25 o 
   5   8   4       17.33       19.15      1.23 o 
   6   8   4       12.32       11.37      1.21 o 
   7   8   4       23.29       24.45      1.54 o 
   8   8   4       11.45       14.22      1.70 o 
  -8   9   4        0.22        0.94      1.57 o 
  -7   9   4      306.51      324.18      7.70 o 
  -6   9   4      635.72      632.37      7.47 o 
  -5   9   4      968.67      947.51      9.93 o 
  -4   9   4      137.91      143.89      2.12 o 
  -3   9   4      604.98      605.33      5.24 o 
  -2   9   4        7.70       12.14      0.75 o 
  -1   9   4       40.57       39.87      1.09 o 
   0   9   4      332.67      284.14      2.83 o 
   1   9   4        0.28        0.69      0.65 o 
   2   9   4      208.51      228.48      2.99 o 
   3   9   4      640.40      679.37      6.45 o 
   4   9   4       12.20       13.56      1.09 o 
   5   9   4      825.89      837.09      7.98 o 
   6   9   4        4.98        4.92      1.14 o 
   7   9   4       82.66       88.83      2.37 o 
   8   9   4        0.07        0.29      1.40 o 
  -8  10   4       87.67       84.14      3.38 o 
  -7  10   4      139.03      152.49      3.48 o 
  -6  10   4      237.45      247.30      4.19 o 
  -5  10   4     1782.28     1801.55     17.22 o 
  -4  10   4     4967.49     4969.65     38.33 o 
  -3  10   4     3731.35     3755.18     29.64 o 
  -2  10   4       49.47       52.43      1.32 o 
  -1  10   4        1.75        0.53      0.58 o 
   0  10   4       74.19       80.63      1.73 o 
   1  10   4       18.68       16.96      1.04 o 
   2  10   4      159.61      156.57      2.53 o 
   3  10   4      125.76      136.00      2.40 o 
   4  10   4       88.25       85.65      2.07 o 
   5  10   4      166.48      178.81      3.78 o 
   6  10   4       51.05       52.41      1.93 o 
   7  10   4       21.24       20.34      1.93 o 
  -8  11   4       56.66       56.16      3.11 o 
  -7  11   4        0.20        2.81      1.36 o 
  -6  11   4      297.49      301.81      4.78 o 
  -5  11   4        0.21        1.16      1.24 o 
  -4  11   4       24.35       27.37      1.69 o 
  -3  11   4     2945.51     2845.82     25.62 o 
  -2  11   4      582.05      545.73      4.94 o 
  -1  11   4     1106.50     1072.21      8.48 o 
   0  11   4       11.12       12.53      1.08 o 
   1  11   4        6.39       12.46      1.01 o 
   2  11   4      236.87      257.75      3.34 o 
   3  11   4      184.07      165.80      2.67 o 
   4  11   4       42.26       29.38      1.45 o 
   5  11   4       22.80       20.53      1.66 o 
   6  11   4      251.85      263.28      3.90 o 
   7  11   4        3.97        4.45      1.48 o 
  -7  12   4      405.58      409.62      6.07 o 
  -6  12   4      586.23      596.35      7.52 o 
  -5  12   4     2670.05     2685.60     24.90 o 
  -4  12   4       51.68       49.79      3.31 o 
  -3  12   4     1901.56     1867.41     17.24 o 
  -2  12   4      842.17      806.75      7.55 o 
  -1  12   4        3.64        2.29      0.86 o 
   0  12   4      303.33      295.13      3.62 o 
   1  12   4      512.11      468.52      5.01 o 
   2  12   4       88.90       96.32      2.28 o 
   3  12   4       59.12       59.06      2.09 o 
   4  12   4      668.67      635.13      6.60 o 
   5  12   4       29.29       32.71      1.67 o 
   6  12   4        2.47        2.04      1.19 o 
   7  12   4        2.95        4.72      1.55 o 
  -7  13   4       17.59       15.93      1.83 o 
  -6  13   4       54.74       58.78      2.48 o 
  -5  13   4      169.81      165.73      3.50 o 
  -4  13   4       31.14       33.65      1.80 o 
  -3  13   4      663.44      646.05      6.55 o 
  -2  13   4        6.17        6.56      1.17 o 
  -1  13   4       79.34       78.79      2.24 o 
   0  13   4       35.27       24.33      1.28 o 
   1  13   4       82.72       75.74      1.94 o 
   2  13   4      209.95      182.34      4.22 o 
   3  13   4       10.48       10.17      1.20 o 
   4  13   4     1102.02     1025.79      9.68 o 
   5  13   4      171.63      163.80      3.10 o 
   6  13   4       98.92       90.85      2.69 o 
  -6  14   4        0.97        2.17      1.41 o 
  -5  14   4      226.88      236.53      4.97 o 
  -4  14   4       17.16       18.63      1.93 o 
  -3  14   4       64.30       61.46      2.16 o 
  -2  14   4       64.03       49.95      2.08 o 
  -1  14   4        9.39        9.63      1.57 o 
   0  14   4       42.66       34.67      1.74 o 
   1  14   4      240.36      212.41      3.62 o 
   2  14   4      146.15      116.66      2.41 o 
   3  14   4       70.09       56.13      1.95 o 
   4  14   4      154.70      171.93      3.14 o 
   5  14   4      148.25      151.28      3.08 o 
   6  14   4      240.17      228.48      5.55 o 
  -6  15   4       72.54       81.08      2.91 o 
  -5  15   4       66.37       69.14      2.98 o 
  -4  15   4       51.69       63.19      2.84 o 
  -3  15   4      292.80      298.45      4.61 o 
  -2  15   4       13.03       14.34      1.48 o 
  -1  15   4       31.83       36.23      1.88 o 
   0  15   4       21.69       20.55      1.60 o 
   1  15   4       12.74       10.61      1.43 o 
   2  15   4       42.78       29.13      1.77 o 
   3  15   4      356.64      329.49      5.59 o 
   4  15   4      602.77      562.84      6.91 o 
   5  15   4       23.22       23.14      1.86 o 
  -5  16   4        0.62       -0.31      1.65 o 
  -4  16   4       65.35       68.85      3.05 o 
  -3  16   4       22.57       25.20      1.76 o 
  -2  16   4        4.71        2.50      1.24 o 
  -1  16   4        9.39        9.61      1.41 o 
   0  16   4        5.88        5.09      1.31 o 
   1  16   4        0.99        0.19      1.28 o 
   2  16   4       45.11       33.70      1.98 o 
   3  16   4        0.91        2.50      1.36 o 
   4  16   4        1.88        3.46      1.31 o 
  -4  17   4       64.26       80.08      3.25 o 
  -3  17   4      103.50      142.01      7.16 o 
  -2  17   4       33.64       39.52      2.10 o 
  -1  17   4       89.34      106.51      3.81 o 
   0  17   4        4.20        4.67      1.42 o 
   1  17   4       57.57       57.24      2.41 o 
   2  17   4       10.60        9.95      1.57 o 
   3  17   4        1.18        0.35      1.38 o 
  -2  18   4       11.10       14.05      1.71 o 
  -1  18   4       30.23       39.93      2.23 o 
   0  18   4       10.22       11.34      1.66 o 
   1  18   4        0.29        0.85      1.39 o 
   2  18   4        1.55        0.10      1.45 o 
 -10   1   5        4.87        5.11      1.56 o 
  -9   1   5        0.00       -0.32      1.42 o 
  -8   1   5        0.38        0.61      1.08 o 
  -7   1   5       91.47       83.84      2.30 o 
  -6   1   5       48.92       52.73      1.87 o 
  -5   1   5      431.60      439.45      3.82 o 
  -4   1   5        7.37        5.67      0.59 o 
  -3   1   5       58.78       48.69      1.06 o 
  -2   1   5       84.04       81.92      1.01 o 
  -1   1   5     9493.19     9732.65     67.96 o 
   0   1   5      292.55      292.33      2.36 o 
   1   1   5     2530.35     2437.97     20.78 o 
   2   1   5      605.32      666.69      5.16 o 
   3   1   5     1354.46     1367.96     10.07 o 
   4   1   5        1.30        2.15      0.65 o 
   5   1   5      304.97      324.16      6.35 o 
   6   1   5     2159.40     2200.61     16.39 o 
   7   1   5       24.43       25.34      1.39 o 
   8   1   5      279.79      288.21      4.58 o 
   9   1   5        0.03        0.24      2.48 o 
  -9   2   5       17.37       18.14      1.71 o 
  -8   2   5      219.96      216.26      3.92 o 
  -7   2   5       24.49       31.17      1.69 o 
  -6   2   5       18.37       15.19      1.45 o 
  -5   2   5      371.49      376.67      4.42 o 
  -4   2   5       30.52       34.78      1.10 o 
  -3   2   5     3341.96     3479.75     26.98 o 
  -2   2   5       57.74       37.39      0.76 o 
  -1   2   5        0.70        1.62      0.34 o 
   0   2   5     6877.18     6747.72     47.15 o 
   1   2   5      408.37      465.45      5.24 o 
   2   2   5      731.51      787.63     10.70 o 
   3   2   5      517.89      533.24      6.22 o 
   4   2   5     5864.30     6232.17     47.49 o 
   5   2   5      298.13      299.99      3.51 o 
   6   2   5     3747.75     3859.30     27.68 o 
   7   2   5      180.94      193.36      2.77 o 
   8   2   5        0.76        0.22      1.10 o 
   9   2   5       34.31       41.90      4.61 o 
  -9   3   5      135.15      127.54      3.26 o 
  -8   3   5      111.39      103.28      2.93 o 
  -7   3   5       19.00       18.87      1.48 o 
  -6   3   5        0.00       -0.46      0.74 o 
  -5   3   5      101.94      124.13      2.07 o 
  -4   3   5     4788.92     5037.91     38.88 o 
  -3   3   5     2820.61     3028.07     23.63 o 
  -2   3   5     5257.48     5680.54     39.33 o 
  -1   3   5      176.84      200.47      1.88 o 
   0   3   5      608.59      610.79      5.72 o 
   1   3   5       55.96       59.04      0.98 o 
   2   3   5       28.55       37.24      0.86 o 
   3   3   5      155.27      135.86      1.68 o 
   4   3   5       14.79       11.31      0.83 o 
   5   3   5      102.27      109.45      2.04 o 
   6   3   5     2089.28     2146.27     16.08 o 
   7   3   5       77.19       83.39      1.97 o 
   8   3   5      136.10      128.64      3.13 o 
   9   3   5        2.48        1.83      2.00 o 
  -9   4   5      176.09      169.80      3.75 o 
  -8   4   5       11.79       14.06      1.57 o 
  -7   4   5       10.33       11.55      1.30 o 
  -6   4   5        0.27       -0.47      0.79 o 
  -5   4   5        5.84        7.55      0.86 o 
  -4   4   5     3276.02     3638.75     28.49 o 
  -3   4   5     1625.92     1871.78     13.45 o 
  -2   4   5      206.43      234.74      2.23 o 
  -1   4   5     1407.24     1553.14     12.34 o 
   0   4   5      205.64      192.14      3.09 o 
   1   4   5        0.01        0.35      0.37 o 
   2   4   5        4.85        4.64      0.46 o 
   3   4   5       63.68       74.52      1.79 o 
   4   4   5        4.60        8.00      0.78 o 
   5   4   5       65.51       66.24      2.43 o 
   6   4   5        7.33        6.12      1.02 o 
   7   4   5       43.11       46.63      1.63 o 
   8   4   5       60.70       65.00      2.93 o 
   9   4   5        0.09       -0.24      2.05 o 
  -9   5   5        0.91        0.97      1.38 o 
  -8   5   5        2.66       -0.25      1.16 o 
  -7   5   5      157.26      150.62      3.08 o 
  -6   5   5       60.46       66.91      1.80 o 
  -5   5   5        0.00       -0.66      0.72 o 
  -4   5   5     1980.71     2197.94     17.32 o 
  -3   5   5      323.57      374.39      3.32 o 
  -2   5   5     1576.56     1768.38     12.74 o 
  -1   5   5      496.24      493.17      4.98 o 
   0   5   5       47.82       56.88      0.97 o 
   1   5   5      131.89      132.96      1.68 o 
   2   5   5       92.15       78.75      1.20 o 
   3   5   5       11.58       19.05      0.94 o 
   4   5   5       28.81       31.00      1.14 o 
   5   5   5     2709.01     2853.49     20.71 o 
   6   5   5       22.03       21.72      1.14 o 
   7   5   5      221.06      248.78      3.77 o 
   8   5   5       69.19       73.04      2.62 o 
  -9   6   5        5.67        5.32      1.70 o 
  -8   6   5        4.32        2.57      1.25 o 
  -7   6   5       38.01       35.05      1.83 o 
  -6   6   5        0.35        0.54      0.85 o 
  -5   6   5      137.77      147.78      2.44 o 
  -4   6   5       22.50       33.13      1.16 o 
  -3   6   5      570.19      650.59      5.31 o 
  -2   6   5       28.16       22.37      0.78 o 
  -1   6   5      292.55      263.75      2.52 o 
   0   6   5       54.87       71.75      1.16 o 
   1   6   5        3.23        2.33      0.41 o 
   2   6   5       77.99       78.86      1.29 o 
   3   6   5       58.25       68.83      1.67 o 
   4   6   5      179.29      168.98      2.16 o 
   5   6   5      572.18      544.38      5.86 o 
   6   6   5      309.14      332.02      4.09 o 
   7   6   5      199.03      199.08      3.26 o 
   8   6   5       35.31       30.80      2.32 o 
  -9   7   5       12.59       12.50      2.07 o 
  -8   7   5       60.73       55.67      2.77 o 
  -7   7   5        0.06       -1.64      1.10 o 
  -6   7   5      145.66      138.27      2.53 o 
  -5   7   5       15.19       18.14      1.14 o 
  -4   7   5       26.43       24.98      1.26 o 
  -3   7   5       16.99       14.93      0.78 o 
  -2   7   5        4.23        0.26      0.48 o 
  -1   7   5       25.21       29.40      0.98 o 
   0   7   5      517.82      444.47      3.82 o 
   1   7   5       47.41       48.58      0.90 o 
   2   7   5        0.12        0.70      0.63 o 
   3   7   5      606.26      696.30      7.23 o 
   4   7   5        0.04        0.20      0.78 o 
   5   7   5      847.32      911.42      8.38 o 
   6   7   5       12.96       13.65      1.19 o 
   7   7   5      169.04      186.28      3.16 o 
   8   7   5       79.46       78.22      4.70 o 
  -9   8   5       48.20       47.94      2.91 o 
  -8   8   5        0.50        0.59      1.46 o 
  -7   8   5        4.72        4.18      1.23 o 
  -6   8   5        0.03       -0.78      0.90 o 
  -5   8   5        3.36        2.89      0.87 o 
  -4   8   5       49.35       55.48      1.36 o 
  -3   8   5     1209.81     1235.51      9.45 o 
  -2   8   5        9.80        4.70      0.86 o 
  -1   8   5      640.41      707.98      5.73 o 
   0   8   5        0.07        0.58      0.46 o 
   1   8   5      320.04      302.21      3.34 o 
   2   8   5       17.49       15.66      0.99 o 
   3   8   5       19.56       16.93      1.06 o 
   4   8   5       41.34       53.14      1.65 o 
   5   8   5     1366.98     1379.07     11.96 o 
   6   8   5        0.05        1.96      1.02 o 
   7   8   5      425.55      443.53      8.10 o 
   8   8   5        5.13        6.13      1.77 o 
  -8   9   5        9.96        9.30      1.81 o 
  -7   9   5       84.84       89.83      3.70 o 
  -6   9   5      360.38      332.96      4.86 o 
  -5   9   5     1038.94     1025.20      9.42 o 
  -4   9   5     4219.19     4199.31     29.84 o 
  -3   9   5     1401.24     1358.13     10.41 o 
  -2   9   5      616.29      579.75      5.80 o 
  -1   9   5        2.82        2.71      0.65 o 
   0   9   5       49.91       58.90      1.21 o 
   1   9   5       67.91       75.86      1.65 o 
   2   9   5      143.36      142.59      2.27 o 
   3   9   5      130.13      130.88      2.28 o 
   4   9   5      175.54      172.74      2.71 o 
   5   9   5        6.08       10.40      1.13 o 
   6   9   5        1.69        0.70      1.15 o 
   7   9   5       71.47       76.01      2.28 o 
   8   9   5       39.38       49.36      2.85 o 
  -8  10   5       83.75       80.71      3.23 o 
  -7  10   5       36.94       36.70      2.02 o 
  -6  10   5      395.87      398.26      6.37 o 
  -5  10   5      452.98      452.74      7.49 o 
  -4  10   5     1560.94     1555.52     14.96 o 
  -3  10   5      159.77      154.61      2.20 o 
  -2  10   5     1978.37     1980.16     14.67 o 
  -1  10   5        4.60        4.56      0.67 o 
   0  10   5      145.71      126.81      2.14 o 
   1  10   5      297.17      310.47      3.60 o 
   2  10   5      221.74      217.07      2.97 o 
   3  10   5       94.20       92.93      2.06 o 
   4  10   5      123.79      129.29      2.43 o 
   5  10   5       54.69       54.90      1.81 o 
   6  10   5       99.18       98.40      2.39 o 
   7  10   5       97.54      105.25      3.12 o 
  -8  11   5       10.42       16.64      2.14 o 
  -7  11   5       39.11       38.64      2.15 o 
  -6  11   5      716.67      713.88      8.42 o 
  -5  11   5     2219.20     2218.19     27.54 o 
  -4  11   5      611.15      609.58      7.09 o 
  -3  11   5     3787.18     3705.26     45.58 o 
  -2  11   5     5492.38     5428.47     38.21 o 
  -1  11   5     1334.90     1263.25     10.81 o 
   0  11   5      151.82      140.45      2.35 o 
   1  11   5       75.49       74.69      1.83 o 
   2  11   5       22.42       23.05      1.25 o 
   3  11   5       13.68       13.00      1.13 o 
   4  11   5        6.02        4.99      1.03 o 
   5  11   5        3.86        4.86      1.12 o 
   6  11   5        0.12        1.66      1.19 o 
   7  11   5        0.46        1.53      1.65 o 
  -7  12   5       69.41       68.83      2.69 o 
  -6  12   5        5.08        4.57      1.59 o 
  -5  12   5        0.07       -0.45      1.26 o 
  -4  12   5        0.11        0.14      1.08 o 
  -3  12   5       73.43       76.15      2.64 o 
  -2  12   5      809.35      774.32      8.21 o 
  -1  12   5        9.88        8.56      1.01 o 
   0  12   5       30.92       33.32      1.42 o 
   1  12   5      361.62      348.32      4.13 o 
   2  12   5       54.18       48.43      1.72 o 
   3  12   5      131.70      117.64      2.43 o 
   4  12   5      700.51      671.85      6.92 o 
   5  12   5      110.24      104.82      3.38 o 
   6  12   5      505.13      520.48      6.09 o 
  -7  13   5       94.24       94.23      3.75 o 
  -6  13   5       15.70       13.98      1.59 o 
  -5  13   5      343.29      356.00      5.29 o 
  -4  13   5       21.97       20.17      1.58 o 
  -3  13   5       16.85       15.66      2.66 o 
  -2  13   5        0.13        0.36      1.00 o 
  -1  13   5      217.12      210.85      3.96 o 
   0  13   5      159.99      149.45      2.57 o 
   1  13   5       83.25       86.84      2.05 o 
   2  13   5        0.95       -0.19      0.95 o 
   3  13   5      108.09       94.34      2.26 o 
   4  13   5      198.17      181.72      3.14 o 
   5  13   5       39.43       41.44      2.32 o 
   6  13   5       93.33       96.69      2.61 o 
  -6  14   5       36.69       40.07      2.25 o 
  -5  14   5        1.42        1.52      1.26 o 
  -4  14   5       28.43       31.38      2.21 o 
  -3  14   5       48.20       54.61      2.68 o 
  -2  14   5       12.78       11.50      1.34 o 
  -1  14   5        2.15        1.79      1.09 o 
   0  14   5        2.86        1.51      1.23 o 
   1  14   5        1.52       -0.88      0.93 o 
   2  14   5       67.49       53.93      1.87 o 
   3  14   5      396.26      364.62      4.64 o 
   4  14   5       33.28       32.76      1.71 o 
   5  14   5       20.97       25.17      1.67 o 
  -5  15   5       17.85       14.52      1.95 o 
  -4  15   5       11.73       11.42      1.79 o 
  -3  15   5       11.91        9.84      1.40 o 
  -2  15   5       29.64       27.73      1.72 o 
  -1  15   5      320.69      295.09      4.52 o 
   0  15   5        0.08       -1.14      1.09 o 
   1  15   5      132.23      115.20      2.85 o 
   2  15   5      245.24      250.96      3.73 o 
   3  15   5        7.42        3.35      1.18 o 
   4  15   5       12.89       11.28      1.39 o 
   5  15   5        0.00       -0.71      1.23 o 
  -5  16   5       30.59       31.81      2.54 o 
  -4  16   5       11.60        9.71      2.48 o 
  -3  16   5        6.92       10.22      1.82 o 
  -2  16   5       19.39       27.62      1.81 o 
  -1  16   5        4.96        4.72      1.28 o 
   0  16   5        5.52        8.40      1.42 o 
   1  16   5       54.12       47.87      2.18 o 
   2  16   5        0.92        1.20      1.27 o 
   3  16   5        4.39        5.48      1.46 o 
   4  16   5      271.73      266.93      4.21 o 
  -4  17   5       66.42       68.53      3.25 o 
  -3  17   5      301.62      306.86      5.98 o 
  -2  17   5        0.89        2.83      1.31 o 
  -1  17   5        0.39        0.48      1.29 o 
   0  17   5       83.85      101.89      2.97 o 
   1  17   5        0.40        2.68      1.39 o 
   2  17   5       30.42       26.51      1.97 o 
   3  17   5       25.49       32.45      2.10 o 
  -2  18   5       43.67       57.64      2.68 o 
  -1  18   5        4.47        5.65      1.55 o 
   0  18   5       28.45       33.65      2.15 o 
   1  18   5       35.10       39.05      2.26 o 
  -9   0   6       21.10       17.09      2.42 o 
  -8   0   6      319.41      300.39      6.72 o 
  -7   0   6      115.68      115.10      3.93 o 
  -6   0   6      239.30      234.05      5.26 o 
  -5   0   6      128.82      111.36      7.63 o 
  -4   0   6      329.26      303.66      3.79 o 
  -3   0   6     1493.35     1428.53     14.58 o 
  -2   0   6     6953.09     6779.78     66.16 o 
  -1   0   6     1000.27     1022.11     10.50 o 
   0   0   6      910.69      914.16     11.16 o 
   1   0   6     2787.96     2879.71     52.26 o 
   2   0   6       58.90       76.50      2.21 o 
   3   0   6        2.92        4.07      0.73 o 
   4   0   6     1969.21     2062.53     21.22 o 
   5   0   6      299.84      282.45      4.29 o 
   6   0   6     2156.79     2204.38     28.66 o 
   7   0   6     1732.00     1762.26     19.38 o 
   8   0   6     1334.01     1326.80     19.34 o 
   9   0   6        5.52        6.86      2.27 o 
  -9   1   6      490.51      466.07      6.61 o 
  -8   1   6        3.13        3.36      1.23 o 
  -7   1   6      150.05      145.39      3.40 o 
  -6   1   6        3.64        1.35      0.94 o 
  -5   1   6      122.54      126.57      1.95 o 
  -4   1   6       21.10       23.51      1.52 o 
  -3   1   6      788.88      665.33      5.79 o 
  -2   1   6       56.74       59.62      0.91 o 
  -1   1   6      107.74       97.17      1.15 o 
   0   1   6      566.09      563.96      4.28 o 
   1   1   6      788.18      748.10      6.20 o 
   2   1   6      823.52      909.10      6.80 o 
   3   1   6       52.42       45.92      1.18 o 
   4   1   6       18.04       32.14      1.14 o 
   5   1   6       40.72       35.84      1.22 o 
   6   1   6     2554.05     2610.70     23.72 o 
   7   1   6        1.90        3.19      0.95 o 
   8   1   6        1.35        0.66      1.42 o 
   9   1   6       28.29       28.52      2.42 o 
  -9   2   6      243.40      231.88      4.39 o 
  -8   2   6        3.44        3.48      1.18 o 
  -7   2   6       29.95       35.64      3.24 o 
  -6   2   6        2.19        2.20      0.97 o 
  -5   2   6       47.31       58.14      1.47 o 
  -4   2   6      385.01      344.27      3.57 o 
  -3   2   6     2635.01     2896.15     25.03 o 
  -2   2   6     4546.60     4840.95     33.63 o 
  -1   2   6      363.18      346.24      2.87 o 
   0   2   6     1288.27     1324.81      9.48 o 
   1   2   6     1367.72     1436.88     11.27 o 
   2   2   6      234.77      240.03      2.41 o 
   3   2   6      266.00      265.70      3.04 o 
   4   2   6      122.78      127.51      1.93 o 
   5   2   6      428.51      438.15      4.60 o 
   6   2   6     1616.58     1609.03     15.37 o 
   7   2   6       29.41       30.47      1.54 o 
   8   2   6     1305.81     1306.09     15.78 o 
   9   2   6        1.90        3.03      2.12 o 
  -9   3   6       38.67       37.71      2.15 o 
  -8   3   6        3.48        4.09      1.22 o 
  -7   3   6       42.93       46.62      1.99 o 
  -6   3   6       33.37       34.10      2.16 o 
  -5   3   6      277.04      283.12      3.77 o 
  -4   3   6      190.44      199.20      2.53 o 
  -3   3   6    10933.73    11907.50     91.66 o 
  -2   3   6      130.93      147.05      1.61 o 
  -1   3   6     8563.85     9137.79     72.76 o 
   0   3   6     1876.12     1884.18     15.31 o 
   1   3   6      232.00      250.37      2.27 o 
   2   3   6       54.67       69.64      1.18 o 
   3   3   6      194.76      206.56      2.21 o 
   4   3   6        6.03        5.96      0.76 o 
   5   3   6      152.36      155.68      2.19 o 
   6   3   6      566.66      585.09      6.00 o 
   7   3   6      279.20      279.34      3.84 o 
   8   3   6       64.53       64.38      2.91 o 
  -9   4   6       58.50       60.08      2.51 o 
  -8   4   6       33.03       31.87      1.90 o 
  -7   4   6      132.59      141.65      3.01 o 
  -6   4   6        3.09        1.19      0.83 o 
  -5   4   6      157.93      183.45      2.60 o 
  -4   4   6      775.43      798.61      7.15 o 
  -3   4   6     1278.32     1355.76      9.98 o 
  -2   4   6     4443.11     4932.27     34.23 o 
  -1   4   6       68.61       80.14      1.24 o 
   0   4   6      481.87      459.77      3.75 o 
   1   4   6       38.50       30.59      0.79 o 
   2   4   6      381.16      379.87      3.31 o 
   3   4   6        8.69        9.53      0.65 o 
   4   4   6       15.50       18.15      0.86 o 
   5   4   6       38.19       44.26      1.35 o 
   6   4   6      702.97      707.89      7.80 o 
   7   4   6     1179.17     1150.28     17.59 o 
   8   4   6      428.40      415.03      6.83 o 
  -9   5   6        3.83        5.37      1.40 o 
  -8   5   6        9.01        8.78      1.40 o 
  -7   5   6        7.16        6.72      1.19 o 
  -6   5   6        1.67        3.92      0.91 o 
  -5   5   6       15.03       17.01      1.03 o 
  -4   5   6      304.60      324.30      4.95 o 
  -3   5   6      448.46      528.00      4.49 o 
  -2   5   6      118.05      118.44      1.53 o 
  -1   5   6      998.34     1096.34     10.07 o 
   0   5   6     1280.64     1327.67     10.69 o 
   1   5   6      544.65      535.84      4.36 o 
   2   5   6        0.05       -0.01      0.40 o 
   3   5   6       58.00       51.48      1.18 o 
   4   5   6       56.37       58.29      1.33 o 
   5   5   6       51.12       47.13      1.39 o 
   6   5   6      183.61      189.05      3.37 o 
   7   5   6       38.81       38.84      1.96 o 
   8   5   6        8.64        7.66      3.52 o 
  -9   6   6        0.71        0.63      1.54 o 
  -8   6   6       56.93       56.69      2.32 o 
  -7   6   6       27.88       28.44      1.71 o 
  -6   6   6       51.78       49.43      1.89 o 
  -5   6   6       18.69       15.03      1.06 o 
  -4   6   6       40.11       36.74      1.34 o 
  -3   6   6     1050.26     1065.59      8.16 o 
  -2   6   6        0.19        0.89      0.51 o 
  -1   6   6      821.88      941.19      7.18 o 
   0   6   6        3.30        4.71      0.49 o 
   1   6   6      132.70      116.68      1.49 o 
   2   6   6      134.73      131.45      1.66 o 
   3   6   6       15.58       18.45      0.81 o 
   4   6   6      342.31      376.86      3.68 o 
   5   6   6      474.00      493.90      5.87 o 
   6   6   6       38.97       37.92      1.72 o 
   7   6   6      147.88      142.38      3.20 o 
   8   6   6       33.82       37.33      2.48 o 
  -9   7   6      204.62      206.39      5.00 o 
  -8   7   6      140.70      123.69      3.64 o 
  -7   7   6        1.51       -0.70      1.04 o 
  -6   7   6       18.61       17.24      1.20 o 
  -5   7   6       31.68       30.54      1.32 o 
  -4   7   6      245.59      250.14      3.17 o 
  -3   7   6       85.64       87.53      1.47 o 
  -2   7   6     4009.40     4160.42     29.22 o 
  -1   7   6       24.43       24.62      0.86 o 
   0   7   6      244.33      255.47      2.56 o 
   1   7   6       34.73       34.99      0.88 o 
   2   7   6      120.06      119.84      2.23 o 
   3   7   6      368.77      378.78      4.63 o 
   4   7   6       14.38       14.40      1.24 o 
   5   7   6        3.80        4.79      1.47 o 
   6   7   6       47.09       46.93      1.75 o 
   7   7   6        0.60       -1.29      1.21 o 
   8   7   6        9.07        5.99      2.24 o 
  -9   8   6        9.02       10.00      2.05 o 
  -8   8   6       13.71       12.35      1.80 o 
  -7   8   6       70.90       70.31      2.78 o 
  -6   8   6        0.02       -0.37      0.87 o 
  -5   8   6      166.87      172.38      2.75 o 
  -4   8   6       55.70       48.29      1.85 o 
  -3   8   6      573.21      540.03      4.74 o 
  -2   8   6      175.78      175.61      2.35 o 
  -1   8   6       21.84       36.25      1.05 o 
   0   8   6       31.45       28.66      0.91 o 
   1   8   6      749.26      731.66      6.59 o 
   2   8   6        1.62        2.58      0.76 o 
   3   8   6      294.53      290.02      3.46 o 
   4   8   6       60.16       68.52      1.76 o 
   5   8   6      144.73      154.51      2.68 o 
   6   8   6        3.78        4.98      1.12 o 
   7   8   6        3.22        3.11      1.36 o 
   8   8   6       42.20       44.27      3.47 o 
  -8   9   6       49.79       41.68      2.75 o 
  -7   9   6       24.78       22.63      1.70 o 
  -6   9   6       54.07       52.53      2.16 o 
  -5   9   6      146.10      156.39      2.65 o 
  -4   9   6       20.81       22.01      1.21 o 
  -3   9   6     1076.02     1041.47      8.27 o 
  -2   9   6     1457.25     1354.61     11.46 o 
  -1   9   6        6.67        4.84      0.78 o 
   0   9   6      163.45      161.48      2.01 o 
   1   9   6      198.76      179.81      2.55 o 
   2   9   6      625.90      619.68      5.97 o 
   3   9   6       76.99       89.74      1.96 o 
   4   9   6       41.09       45.36      1.60 o 
   5   9   6        0.26        0.62      0.94 o 
   6   9   6       55.26       57.19      2.08 o 
   7   9   6      784.36      818.50      9.42 o 
  -8  10   6        0.16        0.05      1.85 o 
  -7  10   6        0.42        1.74      1.23 o 
  -6  10   6       38.73       41.57      2.04 o 
  -5  10   6        5.99        3.68      1.18 o 
  -4  10   6     1407.99     1393.13     12.12 o 
  -3  10   6      804.25      791.68      6.67 o 
  -2  10   6     3949.89     3955.32     28.13 o 
  -1  10   6      975.43     1023.37      8.12 o 
   0  10   6       12.92       12.42      1.11 o 
   1  10   6      633.19      590.93      5.78 o 
   2  10   6       46.30       46.97      1.56 o 
   3  10   6       41.01       42.49      1.56 o 
   4  10   6       75.97       80.19      2.03 o 
   5  10   6       89.54      101.08      3.29 o 
   6  10   6      177.77      169.90      4.37 o 
   7  10   6       40.34       44.23      2.29 o 
  -8  11   6       80.15       79.53      3.37 o 
  -7  11   6      150.81      145.18      3.44 o 
  -6  11   6      175.25      179.97      3.91 o 
  -5  11   6      451.49      450.21      5.92 o 
  -4  11   6       49.81       49.60      2.73 o 
  -3  11   6     2779.23     2768.39     24.65 o 
  -2  11   6      644.59      658.51      5.78 o 
  -1  11   6     8416.81     8340.01     63.15 o 
   0  11   6       78.56       85.88      1.94 o 
   1  11   6      566.98      575.51      5.79 o 
   2  11   6       41.98       38.15      1.52 o 
   3  11   6       23.91       19.08      1.27 o 
   4  11   6        4.36        4.02      1.05 o 
   5  11   6      328.89      335.25      4.40 o 
   6  11   6      488.78      496.87      7.68 o 
   7  11   6        1.36        3.50      1.49 o 
  -7  12   6       10.08        5.55      1.51 o 
  -6  12   6        4.26        5.35      1.35 o 
  -5  12   6      280.16      280.72      4.52 o 
  -4  12   6     1006.30      988.10     10.43 o 
  -3  12   6     1071.05     1059.49     12.27 o 
  -2  12   6       50.73       49.51      1.64 o 
  -1  12   6       99.27       97.47      2.12 o 
   0  12   6     1521.84     1455.16     12.43 o 
   1  12   6      514.09      514.88      5.45 o 
   2  12   6       44.92       44.84      1.67 o 
   3  12   6       96.80       87.49      2.15 o 
   4  12   6       20.29       18.68      1.39 o 
   5  12   6       12.23       13.61      1.38 o 
   6  12   6        2.18        3.66      1.45 o 
  -7  13   6       24.03       24.26      1.96 o 
  -6  13   6        1.97        3.93      1.35 o 
  -5  13   6       46.67       47.62      2.53 o 
  -4  13   6        5.15        5.42      1.20 o 
  -3  13   6       37.88       34.21      2.44 o 
  -2  13   6       20.22       22.63      1.50 o 
  -1  13   6      800.54      755.20      8.18 o 
   0  13   6      213.29      213.61      3.14 o 
   1  13   6      410.96      399.19      6.80 o 
   2  13   6      250.51      230.09      4.15 o 
   3  13   6      170.40      154.53      2.83 o 
   4  13   6       10.66        7.37      1.23 o 
   5  13   6      109.99      111.20      2.69 o 
   6  13   6      222.44      207.49      7.27 o 
  -6  14   6      138.80      135.02      3.44 o 
  -5  14   6        2.89        2.84      1.61 o 
  -4  14   6       19.84       20.40      1.95 o 
  -3  14   6      112.93      116.12      4.54 o 
  -2  14   6      185.94      200.58      3.58 o 
  -1  14   6       58.93       53.34      2.07 o 
   0  14   6       89.98       78.24      2.33 o 
   1  14   6       82.52       81.16      2.12 o 
   2  14   6       23.27       23.97      1.48 o 
   3  14   6      113.76      105.83      2.50 o 
   4  14   6       39.33       38.35      1.84 o 
   5  14   6      195.51      191.97      3.49 o 
  -5  15   6        1.93        1.26      1.57 o 
  -4  15   6       50.42       53.94      2.73 o 
  -3  15   6      250.35      257.81      5.12 o 
  -2  15   6        0.01       -0.92      1.14 o 
  -1  15   6      421.49      417.42      5.65 o 
   0  15   6      103.74      100.50      2.67 o 
   1  15   6        0.04       -0.49      1.41 o 
   2  15   6       10.71       11.27      1.29 o 
   3  15   6        2.21        3.24      1.19 o 
   4  15   6       16.10       12.45      1.47 o 
  -4  16   6       32.17       37.26      2.52 o 
  -3  16   6       31.47       31.99      2.39 o 
  -2  16   6       94.23      110.07      3.28 o 
  -1  16   6       60.10       71.46      2.42 o 
   0  16   6       20.54       25.93      1.79 o 
   1  16   6        1.13        1.57      1.33 o 
   2  16   6        1.17        0.16      1.88 o 
   3  16   6        8.33        7.12      2.00 o 
   4  16   6       52.65       49.72      2.81 o 
  -3  17   6       13.74       19.81      2.11 o 
  -2  17   6      178.06      215.62      4.11 o 
  -1  17   6        4.31        8.78      1.52 o 
   0  17   6       17.05       17.57      1.75 o 
   1  17   6      103.60      108.54      4.44 o 
   2  17   6        0.54       -1.70      1.36 o 
  -1  18   6      258.37      326.27      5.34 o 
   0  18   6      134.85      140.15      3.44 o 
  -9   1   7      700.11      696.23      9.89 o 
  -8   1   7       92.48       87.21      2.67 o 
  -7   1   7        0.74       -0.73      1.18 o 
  -6   1   7      106.78      106.87      2.49 o 
  -5   1   7      298.23      302.80      4.12 o 
  -4   1   7       15.76       21.85      0.88 o 
  -3   1   7      378.59      344.00      3.42 o 
  -2   1   7        7.83        3.82      0.43 o 
  -1   1   7     1050.06     1066.85      7.79 o 
   0   1   7      512.37      496.99      4.16 o 
   1   1   7      322.21      328.50      3.12 o 
   2   1   7      658.07      677.26      5.26 o 
   3   1   7     1569.38     1579.20     11.59 o 
   4   1   7       31.61       36.23      1.27 o 
   5   1   7      277.78      277.03      3.04 o 
   6   1   7      605.06      651.62      5.88 o 
   7   1   7        0.83        1.06      1.72 o 
   8   1   7     1663.70     1674.92     16.70 o 
  -9   2   7      529.95      519.47      7.17 o 
  -8   2   7        0.06       -0.99      1.20 o 
  -7   2   7      669.97      657.11      7.78 o 
  -6   2   7      582.22      577.25      6.81 o 
  -5   2   7        0.29        0.17      0.65 o 
  -4   2   7        0.19       -0.67      0.55 o 
  -3   2   7      269.58      298.85      3.13 o 
  -2   2   7     1826.89     1999.44     14.21 o 
  -1   2   7        0.14        2.39      0.41 o 
   0   2   7     3866.81     4078.54     28.35 o 
   1   2   7     1566.50     1612.06     12.74 o 
   2   2   7      171.57      176.30      2.01 o 
   3   2   7        9.29        6.04      1.48 o 
   4   2   7      102.87      105.32      1.76 o 
   5   2   7        3.50        4.51      0.87 o 
   6   2   7      861.15      885.65      8.32 o 
   7   2   7        1.19        1.61      1.18 o 
   8   2   7       18.73       17.56      2.05 o 
  -9   3   7      605.87      584.67      8.14 o 
  -8   3   7        0.69        1.08      1.18 o 
  -7   3   7        3.97        5.39      1.62 o 
  -6   3   7      114.14      103.42      2.50 o 
  -5   3   7       18.14       16.40      0.97 o 
  -4   3   7        3.74       10.71      1.08 o 
  -3   3   7      118.25      109.39      1.71 o 
  -2   3   7    12232.75    13271.11     92.76 o 
  -1   3   7       68.75       81.41      1.18 o 
   0   3   7     1264.24     1440.88     10.41 o 
   1   3   7      379.02      422.06      3.82 o 
   2   3   7       98.38       99.55      1.48 o 
   3   3   7      143.45      147.45      2.01 o 
   4   3   7       82.77       88.99      1.69 o 
   5   3   7       44.09       48.43      1.38 o 
   6   3   7      191.49      193.42      3.26 o 
   7   3   7      164.77      172.92      3.43 o 
   8   3   7     1911.22     1821.44     21.94 o 
  -9   4   7        9.57        7.03      2.65 o 
  -8   4   7        3.84        5.09      1.77 o 
  -7   4   7      133.37      134.80      2.98 o 
  -6   4   7       13.57       18.90      1.50 o 
  -5   4   7      108.71      102.53      1.97 o 
  -4   4   7      225.22      230.04      2.85 o 
  -3   4   7       94.88      110.50      1.88 o 
  -2   4   7       14.59       11.94      0.60 o 
  -1   4   7    10500.56    11075.99    110.58 o 
   0   4   7     1842.74     1989.06     15.46 o 
   1   4   7     2042.09     2092.49     14.95 o 
   2   4   7      140.76      160.56      2.06 o 
   3   4   7        0.27        0.76      0.52 o 
   4   4   7       31.92       29.83      1.09 o 
   5   4   7      122.50      132.01      2.01 o 
   6   4   7       80.93       78.84      3.82 o 
   7   4   7       92.04      104.08      3.32 o 
   8   4   7       63.30       64.92      3.04 o 
  -9   5   7       10.00        9.74      1.55 o 
  -8   5   7       14.67       14.41      1.82 o 
  -7   5   7        4.62        4.38      1.14 o 
  -6   5   7        3.05        3.07      0.89 o 
  -5   5   7       36.24       38.12      1.42 o 
  -4   5   7       12.68        8.78      0.93 o 
  -3   5   7       38.64       46.14      1.41 o 
  -2   5   7     1288.77     1643.44     11.98 o 
  -1   5   7       96.72      112.44      4.98 o 
   0   5   7     1666.80     1847.29     13.31 o 
   1   5   7        5.61       14.94      1.47 o 
   2   5   7      180.81      175.91      2.22 o 
   3   5   7        9.87        7.55      0.65 o 
   4   5   7        1.54       -0.45      0.62 o 
   5   5   7       19.77       23.17      1.08 o 
   6   5   7       12.57       12.78      1.35 o 
   7   5   7      667.69      709.58      9.64 o 
   8   5   7       22.79       15.83      2.34 o 
  -9   6   7        2.85        1.38      1.40 o 
  -8   6   7      143.85      137.28      3.52 o 
  -7   6   7       31.20       29.30      1.99 o 
  -6   6   7        4.86        3.00      0.91 o 
  -5   6   7      115.41      115.09      2.16 o 
  -4   6   7        1.73        1.03      0.72 o 
  -3   6   7      287.94      317.21      3.07 o 
  -2   6   7      171.74      170.06      1.99 o 
  -1   6   7     1057.41     1230.84     10.17 o 
   0   6   7      549.90      507.70      4.30 o 
   1   6   7       15.30       27.39      0.85 o 
   2   6   7        0.84        2.34      0.51 o 
   3   6   7       36.35       42.11      1.15 o 
   4   6   7        0.00        0.16      0.78 o 
   5   6   7       77.31       83.55      1.95 o 
   6   6   7        0.17        0.50      1.08 o 
   7   6   7      134.62      137.98      3.74 o 
   8   6   7      245.51      252.14      5.30 o 
  -9   7   7      135.73      141.18      5.99 o 
  -8   7   7        6.34        5.26      1.39 o 
  -7   7   7      128.06      122.38      2.95 o 
  -6   7   7       19.59       17.26      1.24 o 
  -5   7   7       18.73       19.12      1.16 o 
  -4   7   7       48.41       49.94      1.49 o 
  -3   7   7       26.50       30.26      1.02 o 
  -2   7   7        0.55       -0.38      0.53 o 
  -1   7   7        7.17        8.13      0.65 o 
   0   7   7       10.80        4.89      0.55 o 
   1   7   7      229.10      255.85      2.59 o 
   2   7   7      206.50      201.40      2.26 o 
   3   7   7       27.45       35.02      1.56 o 
   4   7   7        4.85        3.90      0.89 o 
   5   7   7       84.62       85.98      2.03 o 
   6   7   7       25.80       27.87      1.76 o 
   7   7   7       14.84       13.35      1.90 o 
   8   7   7       19.16       17.49      2.18 o 
  -8   8   7       59.31       59.29      3.50 o 
  -7   8   7       54.00       49.70      2.34 o 
  -6   8   7      194.82      176.54      2.92 o 
  -5   8   7        0.28       -0.56      0.82 o 
  -4   8   7       26.39       23.81      1.20 o 
  -3   8   7      357.98      321.46      3.25 o 
  -2   8   7       47.22       44.53      1.33 o 
  -1   8   7     2961.42     2919.07     20.87 o 
   0   8   7      541.15      567.50      4.90 o 
   1   8   7        4.04        3.09      0.73 o 
   2   8   7       26.11       27.20      1.88 o 
   3   8   7       62.59       60.04      1.64 o 
   4   8   7        0.36        0.33      0.79 o 
   5   8   7       33.71       35.33      1.57 o 
   6   8   7       79.98       90.56      2.60 o 
   7   8   7      269.30      262.32      5.55 o 
  -8   9   7        3.38        1.82      1.61 o 
  -7   9   7       32.03       29.52      2.25 o 
  -6   9   7        0.98        0.06      1.11 o 
  -5   9   7       57.22       57.15      1.79 o 
  -4   9   7      356.30      332.64      4.00 o 
  -3   9   7     1348.57     1316.96     10.19 o 
  -2   9   7     2851.91     2750.66     22.00 o 
  -1   9   7      403.61      380.88      3.65 o 
   0   9   7       22.16       20.47      1.04 o 
   1   9   7       43.51       41.22      1.64 o 
   2   9   7       16.92       17.26      1.08 o 
   3   9   7       94.87       97.92      2.35 o 
   4   9   7        3.14        1.50      0.73 o 
   5   9   7       18.24       15.06      1.47 o 
   6   9   7       88.96       86.26      2.63 o 
   7   9   7       28.15       29.91      2.39 o 
  -8  10   7      349.22      341.62      6.53 o 
  -7  10   7        0.01        2.02      1.54 o 
  -6  10   7       78.71       75.61      2.85 o 
  -5  10   7      496.00      480.00      6.08 o 
  -4  10   7     1377.16     1358.91     11.91 o 
  -3  10   7      639.31      631.28      5.59 o 
  -2  10   7        0.00       -0.61      0.68 o 
  -1  10   7     7979.13     7933.29     67.77 o 
   0  10   7     6055.24     6005.55     45.79 o 
   1  10   7      184.63      195.80      3.43 o 
   2  10   7       13.81       16.14      1.13 o 
   3  10   7       51.06       50.17      1.72 o 
   4  10   7       23.42       22.83      1.34 o 
   5  10   7      190.74      183.62      3.58 o 
   6  10   7       10.02        8.86      1.55 o 
   7  10   7       64.65       65.51      3.11 o 
  -7  11   7      208.88      208.51      5.45 o 
  -6  11   7       19.34       17.94      1.63 o 
  -5  11   7       41.95       40.82      1.96 o 
  -4  11   7      338.19      340.26     10.02 o 
  -3  11   7     2278.56     2226.38     18.05 o 
  -2  11   7     1677.24     1653.82     12.62 o 
  -1  11   7     1558.29     1592.10     13.33 o 
   0  11   7      439.50      441.07      4.77 o 
   1  11   7     1360.31     1340.79     12.71 o 
   2  11   7      120.90      121.96      2.35 o 
   3  11   7      343.26      334.18      4.15 o 
   4  11   7        9.79       14.89      1.26 o 
   5  11   7       72.58       73.37      2.44 o 
   6  11   7       11.61       10.01      2.20 o 
  -7  12   7       54.27       58.00      2.52 o 
  -6  12   7       96.07      106.20      2.95 o 
  -5  12   7      182.99      183.50      3.56 o 
  -4  12   7      261.14      258.01      4.18 o 
  -3  12   7      304.27      307.57      4.46 o 
  -2  12   7      144.27      144.39      2.50 o 
  -1  12   7       13.48       12.66      1.24 o 
   0  12   7     3087.72     3029.44     24.14 o 
   1  12   7      738.94      730.87      7.13 o 
   2  12   7      119.83      119.82      2.43 o 
   3  12   7      181.84      181.93      3.03 o 
   4  12   7       52.94       48.23      1.86 o 
   5  12   7       82.92       75.28      2.57 o 
   6  12   7      191.69      196.76      4.04 o 
  -6  13   7        3.06        0.95      1.29 o 
  -5  13   7       42.45       42.95      2.30 o 
  -4  13   7       18.76       19.34      1.86 o 
  -3  13   7       10.40        8.12      1.49 o 
  -2  13   7       23.44       22.93      1.52 o 
  -1  13   7       14.04       17.69      1.24 o 
   0  13   7        2.85        4.14      0.99 o 
   1  13   7      162.47      166.63      2.87 o 
   2  13   7       93.31       91.00      2.70 o 
   3  13   7       10.01       12.51      1.26 o 
   4  13   7       22.53       18.86      1.45 o 
   5  13   7        2.79        3.95      1.43 o 
  -6  14   7        8.94       13.47      1.96 o 
  -5  14   7        3.78        7.28      2.63 o 
  -4  14   7      165.39      175.41      4.80 o 
  -3  14   7        0.04       -0.91      1.32 o 
  -2  14   7      171.15      175.57      4.03 o 
  -1  14   7       10.68       10.85      1.32 o 
   0  14   7       23.56       21.13      1.36 o 
   1  14   7       17.08       19.01      1.59 o 
   2  14   7      262.62      248.48      3.69 o 
   3  14   7        3.08        3.10      1.15 o 
   4  14   7       19.14       23.00      2.31 o 
   5  14   7       65.01       58.78      2.55 o 
  -5  15   7        3.67        3.15      1.71 o 
  -4  15   7      160.14      168.86      4.19 o 
  -3  15   7        0.08       -0.66      1.43 o 
  -2  15   7       33.27       33.24      2.18 o 
  -1  15   7        2.38        0.80      1.22 o 
   0  15   7        7.76        6.54      1.34 o 
   1  15   7       28.34       32.20      1.86 o 
   2  15   7       49.58       52.33      1.97 o 
   3  15   7       15.81       16.50      1.50 o 
   4  15   7       54.08       49.90      2.40 o 
  -4  16   7       26.91       32.10      2.48 o 
  -3  16   7       29.39       38.39      2.50 o 
  -2  16   7      107.00      112.46      2.96 o 
  -1  16   7       41.99       43.20      2.12 o 
   0  16   7       65.30       79.11      4.23 o 
   1  16   7       75.89       72.56      2.58 o 
   2  16   7       10.80       13.64      1.62 o 
   3  16   7       29.97       30.11      1.80 o 
  -3  17   7        4.71        3.51      1.77 o 
  -2  17   7      101.94      106.93      3.59 o 
  -1  17   7      145.86      163.91      3.63 o 
   0  17   7       53.08       67.54      2.67 o 
   1  17   7        9.85       14.13      1.65 o 
   2  17   7       95.43      105.32      3.15 o 
  -9   0   8     3404.17     3294.20     44.11 o 
  -8   0   8     1246.59     1205.33     18.24 o 
  -7   0   8     2644.10     2474.24     59.88 o 
  -6   0   8       43.29       47.93      2.63 o 
  -5   0   8       83.17       70.50      2.80 o 
  -4   0   8      705.22      723.19     10.69 o 
  -3   0   8        0.74        0.07      0.55 o 
  -2   0   8      443.43      467.27      5.41 o 
  -1   0   8     1187.83     1110.68     11.52 o 
   0   0   8     4003.36     3929.78     38.65 o 
   1   0   8     2630.89     2656.10     52.14 o 
   2   0   8      931.45     1003.10     22.82 o 
   3   0   8      325.56      324.80      4.52 o 
   4   0   8      283.55      277.77      4.02 o 
   5   0   8        0.91        1.58      2.42 o 
   6   0   8      183.96      185.42      4.72 o 
   7   0   8      167.80      175.53      5.08 o 
   8   0   8      431.70      382.97      9.75 o 
  -9   1   8      271.39      259.05      4.79 o 
  -8   1   8      519.90      509.55      6.77 o 
  -7   1   8        5.30        6.16      1.25 o 
  -6   1   8      345.79      327.56      4.64 o 
  -5   1   8      151.77      163.59      2.85 o 
  -4   1   8        3.90        4.45      0.61 o 
  -3   1   8       67.39       92.58      1.22 o 
  -2   1   8       20.27       17.06      0.98 o 
  -1   1   8      379.16      277.21      2.50 o 
   0   1   8       59.97       90.75      1.08 o 
   1   1   8      488.93      510.36      5.28 o 
   2   1   8       85.33      107.08      1.53 o 
   3   1   8        9.97       13.70      0.78 o 
   4   1   8      116.40      133.86      1.86 o 
   5   1   8        1.72        0.84      0.92 o 
   6   1   8      184.27      184.51      3.84 o 
   7   1   8        2.29        1.93      1.21 o 
   8   1   8        0.34        0.16      3.37 o 
  -9   2   8     2014.69     1988.93     20.05 o 
  -8   2   8      160.89      154.84      3.49 o 
  -7   2   8      493.93      491.04      8.13 o 
  -6   2   8      157.48      155.25      3.05 o 
  -5   2   8       46.66       51.17      1.77 o 
  -4   2   8        5.96        2.51      0.62 o 
  -3   2   8        0.66        4.17      0.59 o 
  -2   2   8       54.02       84.33      1.43 o 
  -1   2   8       87.36       91.24      1.39 o 
   0   2   8     5210.50     5571.05     38.57 o 
   1   2   8     1228.55     1324.44     10.69 o 
   2   2   8       95.72      119.42      1.41 o 
   3   2   8        1.71        1.70      0.50 o 
   4   2   8        0.92        0.19      0.58 o 
   5   2   8       37.65       36.01      1.37 o 
   6   2   8       16.44       14.78      1.37 o 
   7   2   8        7.20        8.86      1.41 o 
   8   2   8     1471.43     1473.77     17.65 o 
  -9   3   8      302.94      295.30      5.13 o 
  -8   3   8       50.20       46.50      2.21 o 
  -7   3   8      411.02      414.75      5.68 o 
  -6   3   8       48.63       52.43      1.96 o 
  -5   3   8       66.33       75.13      1.68 o 
  -4   3   8       29.68       28.76      1.10 o 
  -3   3   8      200.26      181.75      1.90 o 
  -2   3   8      191.72      195.42      2.04 o 
  -1   3   8    10110.29    10867.59     83.91 o 
   0   3   8     2481.76     2713.72     19.12 o 
   1   3   8       21.99       25.95      0.77 o 
   2   3   8     1255.10     1322.59     11.91 o 
   3   3   8      924.10      929.45      7.91 o 
   4   3   8      104.53      100.48      1.65 o 
   5   3   8      101.56      112.65      2.11 o 
   6   3   8       59.19       58.13      2.08 o 
   7   3   8      376.54      370.51      7.41 o 
   8   3   8       26.79       27.74      2.37 o 
  -9   4   8       17.68       19.12      1.82 o 
  -8   4   8       79.78       80.80      2.61 o 
  -7   4   8        2.55        2.47      1.16 o 
  -6   4   8        2.52        4.17      1.06 o 
  -5   4   8       54.66       65.39      1.69 o 
  -4   4   8        1.07        3.07      0.70 o 
  -3   4   8      382.89      441.71      4.01 o 
  -2   4   8      229.73      261.24      2.54 o 
  -1   4   8      381.60      455.74      4.25 o 
   0   4   8      339.46      430.44      4.00 o 
   1   4   8     2046.25     2258.33     16.13 o 
   2   4   8      598.81      586.60      4.84 o 
   3   4   8       97.08       85.11      1.76 o 
   4   4   8       38.98       35.71      1.15 o 
   5   4   8        1.88        0.92      0.79 o 
   6   4   8        8.65        4.30      1.26 o 
   7   4   8       91.49       93.77      4.16 o 
   8   4   8      447.28      446.62      7.38 o 
  -9   5   8        2.79        4.91      1.47 o 
  -8   5   8      122.30      108.42      2.95 o 
  -7   5   8       93.14       88.92      3.57 o 
  -6   5   8       15.22       13.15      1.30 o 
  -5   5   8       46.32       55.99      1.58 o 
  -4   5   8        0.57        0.41      0.78 o 
  -3   5   8       79.61       86.05      1.39 o 
  -2   5   8        3.06        5.24      0.63 o 
  -1   5   8       85.12      109.72      1.77 o 
   0   5   8       34.42       38.55      1.01 o 
   1   5   8      420.28      398.54      3.52 o 
   2   5   8        9.83        8.22      0.66 o 
   3   5   8      166.13      148.06      1.94 o 
   4   5   8       22.44       24.90      1.02 o 
   5   5   8        7.67        6.33      1.10 o 
   6   5   8        9.86       10.45      1.59 o 
   7   5   8       24.37       19.05      2.02 o 
   8   5   8      110.28      113.43      3.71 o 
  -9   6   8       18.38       17.98      1.85 o 
  -8   6   8      270.45      260.70      4.55 o 
  -7   6   8       20.83       19.84      1.82 o 
  -6   6   8        0.70        2.14      1.17 o 
  -5   6   8       43.02       41.64      1.52 o 
  -4   6   8       17.77       20.32      1.09 o 
  -3   6   8       38.27       26.03      0.93 o 
  -2   6   8       47.05       47.78      1.30 o 
   0   6   8      227.51      218.00      2.67 o 
   1   6   8     1294.27     1381.07     10.30 o 
   2   6   8       70.01       80.03      2.13 o 
   3   6   8        0.00        0.46      0.58 o 
   4   6   8       30.94       29.01      1.63 o 
   5   6   8       74.20       73.10      2.18 o 
   6   6   8      117.09      123.85      3.45 o 
   7   6   8       56.05       48.84      2.67 o 
   8   6   8       44.95       47.46      2.82 o 
  -9   7   8       64.66       69.44      3.20 o 
  -8   7   8        4.69        3.88      1.54 o 
  -7   7   8        0.23       -0.80      1.13 o 
  -6   7   8      261.61      236.32      3.41 o 
  -5   7   8       45.85       53.32      1.62 o 
  -4   7   8      148.53      140.37      2.35 o 
  -3   7   8        5.14        3.45      0.91 o 
  -2   7   8      211.06      209.18      2.39 o 
  -1   7   8        1.17        1.35      0.67 o 
   0   7   8      850.16      874.35      6.90 o 
   1   7   8      125.91      134.90      1.76 o 
   2   7   8      107.74      101.77      1.87 o 
   3   7   8       68.43       65.66      1.66 o 
   4   7   8       22.07       18.16      1.14 o 
   5   7   8      120.14      130.68      4.15 o 
   6   7   8       18.44       19.95      1.89 o 
   7   7   8       10.77       14.27      1.92 o 
  -8   8   8      304.77      307.21      6.05 o 
  -7   8   8      279.50      271.02      4.52 o 
  -6   8   8        0.06        0.43      0.92 o 
  -5   8   8       24.06       28.62      1.38 o 
  -4   8   8       23.74       22.57      1.20 o 
  -3   8   8       38.29       36.63      1.17 o 
  -2   8   8        0.02       -0.47      0.31 o 
  -1   8   8      688.16      660.46      5.55 o 
   0   8   8       87.52      101.43      1.64 o 
   1   8   8      123.24      131.14      2.17 o 
   2   8   8      253.30      245.54      3.11 o 
   3   8   8      212.56      198.06      2.79 o 
   4   8   8       27.87       23.90      1.81 o 
   5   8   8        3.08        0.09      1.10 o 
   6   8   8        1.74        0.73      1.45 o 
   7   8   8       89.47       86.53      5.19 o 
  -8   9   8      219.39      208.98      6.20 o 
  -7   9   8       69.22       66.36      2.89 o 
  -6   9   8       33.49       33.38      1.58 o 
  -5   9   8       18.27       14.54      1.18 o 
  -4   9   8       84.85       75.34      1.88 o 
  -3   9   8       10.01       12.47      0.89 o 
  -2   9   8     1337.73     1295.15     10.00 o 
  -1   9   8     1429.67     1416.79     10.80 o 
   0   9   8     1221.54     1200.81     10.24 o 
   1   9   8      744.46      771.09      8.06 o 
   2   9   8      611.32      576.18      5.74 o 
   3   9   8       75.75       77.68      1.93 o 
   4   9   8      148.70      154.45      2.99 o 
   5   9   8        3.25        2.59      1.21 o 
   6   9   8        2.86       -0.16      1.58 o 
   7   9   8      101.72       96.76      3.46 o 
  -8  10   8        0.86       -1.09      1.61 o 
  -7  10   8      104.20      106.52      3.71 o 
  -6  10   8       70.59       65.19      2.35 o 
  -5  10   8       16.61       12.40      1.19 o 
  -4  10   8       45.16       45.06      1.63 o 
  -3  10   8      644.89      667.11      6.57 o 
  -2  10   8      465.59      463.25      4.89 o 
  -1  10   8       67.23       72.59      1.83 o 
   0  10   8      186.68      185.35      2.99 o 
   1  10   8      260.09      244.36      3.26 o 
   2  10   8        0.62       -1.25      0.83 o 
   3  10   8      986.24      983.11     10.21 o 
   4  10   8      175.57      178.29      6.23 o 
   5  10   8       37.01       37.09      1.94 o 
   6  10   8        2.11        0.35      1.62 o 
   7  10   8       29.91       28.18      2.45 o 
  -7  11   8        8.43        7.50      1.81 o 
  -6  11   8       14.19       10.89      1.44 o 
  -5  11   8        2.97        2.99      1.23 o 
  -4  11   8      252.48      254.00      3.56 o 
  -3  11   8      478.44      478.74      5.85 o 
  -2  11   8      189.81      179.28      3.11 o 
  -1  11   8     1973.24     1940.96     15.96 o 
   0  11   8     2240.25     2264.52     18.37 o 
   1  11   8     1834.09     1817.44     15.14 o 
   2  11   8      506.89      504.37      5.41 o 
   3  11   8       90.69       76.53      2.05 o 
   4  11   8       86.44       81.47      2.48 o 
   5  11   8        0.81       -0.50      1.24 o 
   6  11   8       25.46       25.43      3.12 o 
  -7  12   8        0.00        0.32      1.59 o 
  -6  12   8       15.31       16.59      1.62 o 
  -5  12   8      395.86      389.60      8.17 o 
  -4  12   8        4.19        3.17      1.11 o 
  -3  12   8        3.21        5.72      1.42 o 
  -2  12   8     1345.40     1317.41     11.75 o 
  -1  12   8      149.01      147.34      2.77 o 
   0  12   8       18.56       21.59      1.30 o 
   1  12   8     1823.88     1820.72     16.55 o 
   2  12   8       47.33       40.47      1.67 o 
   3  12   8      734.54      744.13      7.49 o 
   4  12   8       63.88       60.45      2.30 o 
   5  12   8       18.83       17.39      1.76 o 
   6  12   8       21.78       19.96      2.25 o 
  -6  13   8      186.89      218.51      4.25 o 
  -5  13   8        7.43        8.77      1.48 o 
  -4  13   8       36.84       37.01      2.27 o 
  -3  13   8       14.62       11.97      1.61 o 
  -2  13   8       23.31       26.74      1.59 o 
  -1  13   8       62.98       65.73      1.99 o 
   0  13   8       32.93       31.75      1.97 o 
   1  13   8      430.17      423.36      5.25 o 
   2  13   8      498.25      504.55      5.66 o 
   3  13   8      255.55      254.00      3.79 o 
   4  13   8      107.64      116.04      4.13 o 
   5  13   8      126.87      117.42      3.16 o 
  -6  14   8        0.43       -1.22      1.68 o 
  -5  14   8        9.59       10.89      1.84 o 
  -4  14   8        0.21       -1.31      1.38 o 
  -3  14   8       15.66       17.15      1.84 o 
  -2  14   8       48.86       49.82      2.08 o 
  -1  14   8       90.30       84.42      2.49 o 
   0  14   8      254.94      278.59      3.85 o 
   1  14   8       63.49       61.70      2.02 o 
   2  14   8       92.72       93.07      2.39 o 
   3  14   8       82.16       77.04      2.27 o 
   4  14   8        0.71        2.88      1.40 o 
   5  14   8        6.44        3.47      1.51 o 
  -5  15   8       36.37       41.54      2.68 o 
  -4  15   8       14.06       16.74      1.98 o 
  -3  15   8       15.80       12.85      1.82 o 
  -2  15   8       12.94       15.68      1.56 o 
  -1  15   8      103.48      107.25      2.83 o 
   0  15   8       15.58       14.52      1.65 o 
   1  15   8       16.75       14.87      1.37 o 
   2  15   8       33.03       31.42      1.70 o 
   3  15   8       57.32       56.86      2.46 o 
   4  15   8        6.92        6.56      1.55 o 
  -4  16   8        1.78        0.89      1.70 o 
  -3  16   8       21.01       25.34      2.20 o 
  -2  16   8      112.44      140.87      3.87 o 
  -1  16   8        5.39        2.68      1.37 o 
   0  16   8       93.95      125.17      3.13 o 
   1  16   8      161.85      180.22      3.72 o 
   2  16   8       18.88       16.81      1.77 o 
   3  16   8       43.69       53.78      2.46 o 
  -2  17   8      258.95      278.13      5.59 o 
  -1  17   8       16.38       15.22      1.70 o 
   0  17   8       74.88       76.60      2.74 o 
   1  17   8        0.93        1.77      1.67 o 
  -9   1   9      339.14      324.12      5.39 o 
  -8   1   9        0.42        0.69      1.27 o 
  -7   1   9     1733.32     1679.35     16.71 o 
  -6   1   9      598.57      587.88      7.00 o 
  -5   1   9      855.83      828.17      8.79 o 
  -4   1   9      105.60       99.93      1.88 o 
  -3   1   9      153.85      164.37      1.87 o 
  -2   1   9        4.96        5.36      0.50 o 
  -1   1   9      194.20      180.89      2.11 o 
   0   1   9       33.12       33.91      1.07 o 
   1   1   9     1003.32      972.95     10.17 o 
   2   1   9       25.57       32.27      1.51 o 
   3   1   9      305.87      293.78      3.23 o 
   4   1   9       14.48       16.74      1.38 o 
   5   1   9      256.09      258.96      4.57 o 
   6   1   9        1.00       -0.16      1.14 o 
   7   1   9       17.73       16.95      1.57 o 
   8   1   9      206.17      208.42      4.20 o 
  -9   2   9      747.12      742.99      9.26 o 
  -8   2   9       53.98       59.15      2.36 o 
  -7   2   9        0.31        0.81      1.91 o 
  -6   2   9      436.39      422.78      6.66 o 
  -5   2   9     1031.61     1014.39     10.42 o 
  -4   2   9      167.14      203.27      2.58 o 
  -3   2   9        1.71        3.94      0.51 o 
  -2   2   9        9.36        2.02      0.46 o 
  -1   2   9      849.32      814.76      6.90 o 
   0   2   9     3652.30     4028.94     28.08 o 
   1   2   9      783.14      756.23      6.71 o 
   2   2   9     3879.46     3880.53     35.71 o 
   3   2   9       75.34       80.02      1.54 o 
   4   2   9        0.00        0.13      0.85 o 
   5   2   9      206.94      198.64      3.35 o 
   6   2   9       35.63       37.62      1.84 o 
   7   2   9       60.44       59.78      2.33 o 
   8   2   9        0.91       -3.07      3.78 o 
  -9   3   9      336.82      332.61      5.52 o 
  -8   3   9        5.23        6.74      1.37 o 
  -7   3   9      427.36      418.16      5.78 o 
  -6   3   9        3.31        5.75      1.15 o 
  -5   3   9      527.07      503.33      6.02 o 
  -4   3   9       52.55       63.58      1.51 o 
  -3   3   9        3.41        3.49      0.50 o 
  -2   3   9      166.07      151.85      2.04 o 
  -1   3   9      511.40      529.18      4.80 o 
   0   3   9     1475.05     1600.21     12.78 o 
   1   3   9      768.33      799.41      6.88 o 
   2   3   9     1570.48     1471.66     13.71 o 
   3   3   9      183.15      199.22      2.57 o 
   4   3   9        1.54        1.04      1.25 o 
   5   3   9       89.66       92.12      2.35 o 
   6   3   9      101.82       99.48      2.65 o 
   7   3   9       14.96       16.21      1.94 o 
   8   3   9      254.78      225.52      5.04 o 
  -9   4   9      148.54      145.20      3.66 o 
  -8   4   9      238.63      222.47      4.21 o 
  -7   4   9        3.07        2.36      1.31 o 
  -6   4   9       23.99       22.70      1.49 o 
  -5   4   9        6.73        9.08      0.93 o 
  -4   4   9      168.49      197.47      2.67 o 
  -3   4   9      113.77      120.68      1.74 o 
  -2   4   9      301.57      352.30      3.56 o 
  -1   4   9      272.21      304.63      3.15 o 
   0   4   9     2152.24     2367.94     16.89 o 
   1   4   9     4722.20     4962.13     46.20 o 
   2   4   9      964.68     1030.28     10.17 o 
   3   4   9        3.00        1.12      0.68 o 
   4   4   9       61.41       66.20      1.64 o 
   5   4   9        6.75        7.17      1.09 o 
   6   4   9       10.27        9.57      1.67 o 
   7   4   9       11.67       14.39      1.81 o 
   8   4   9       61.77       62.42      3.10 o 
  -9   5   9      140.66      147.09      3.62 o 
  -8   5   9      176.92      171.19      3.72 o 
  -7   5   9       10.39        8.11      1.33 o 
  -6   5   9       57.39       49.65      1.96 o 
  -5   5   9       50.50       55.03      2.56 o 
  -4   5   9       89.47       69.96      1.66 o 
  -3   5   9        0.27       -0.15      0.53 o 
  -2   5   9      351.47      364.51      3.62 o 
  -1   5   9        0.21        3.11      1.10 o 
   0   5   9      757.18      892.07      6.93 o 
   1   5   9     2840.55     3020.06     21.45 o 
   2   5   9     1185.75     1189.78      9.06 o 
   3   5   9      609.38      629.11      6.74 o 
   4   5   9       22.04       20.63      1.12 o 
   5   5   9        0.00        0.53      1.63 o 
   6   5   9        1.89       -0.13      1.34 o 
   7   5   9       32.73       34.39      2.53 o 
   8   5   9       14.49       16.94      2.67 o 
  -9   6   9       16.34       17.29      1.81 o 
  -8   6   9     1052.85      973.07     11.09 o 
  -7   6   9       37.75       39.90      2.01 o 
  -6   6   9       18.35       13.42      1.37 o 
  -5   6   9       16.85       17.78      1.13 o 
  -4   6   9       16.24       12.01      0.98 o 
  -3   6   9      124.92      131.95      1.83 o 
  -2   6   9        3.84        3.41      0.72 o 
  -1   6   9      233.32      257.60      3.28 o 
   0   6   9      307.27      269.26      2.72 o 
   1   6   9      630.98      619.96      5.16 o 
   2   6   9        3.75        8.19      0.68 o 
   3   6   9        1.29        2.73      0.79 o 
   4   6   9      301.91      292.74      4.13 o 
   5   6   9        1.60        0.13      1.31 o 
   6   6   9        0.65        0.33      1.40 o 
   7   6   9      119.82      109.24      3.53 o 
  -8   7   9        3.78        1.65      1.30 o 
  -7   7   9      254.77      229.84      4.13 o 
  -6   7   9       85.01       77.92      2.36 o 
  -5   7   9       99.88       85.55      1.99 o 
  -4   7   9       13.09       12.32      1.01 o 
  -3   7   9        0.56       -0.10      0.64 o 
  -2   7   9        0.26       -0.13      0.58 o 
  -1   7   9       13.20       10.03      0.80 o 
   0   7   9       13.53       13.03      0.76 o 
   1   7   9      113.08      103.42      1.62 o 
   2   7   9       10.51        7.73      0.84 o 
   3   7   9      143.21      133.65      2.57 o 
   4   7   9      180.77      175.88      3.16 o 
   5   7   9       77.18       80.22      4.33 o 
   6   7   9        3.50        4.94      1.63 o 
   7   7   9        5.28        3.04      2.32 o 
  -8   8   9      129.22      117.23      6.37 o 
  -7   8   9        0.00        0.22      1.20 o 
  -6   8   9      343.00      312.65      4.74 o 
  -5   8   9      141.51      134.71      2.52 o 
  -4   8   9      240.51      232.75      3.21 o 
  -3   8   9       52.39       63.75      1.66 o 
  -2   8   9        7.15        6.41      0.84 o 
  -1   8   9      469.25      423.29      3.96 o 
   0   8   9      230.04      215.43      2.48 o 
   1   8   9     2635.29     2622.81     20.78 o 
   2   8   9      104.66      107.15      2.02 o 
   3   8   9      244.63      259.09      3.87 o 
   4   8   9      119.73      120.16      3.08 o 
   5   8   9        0.90        1.27      1.36 o 
   6   8   9        6.59        7.21      1.69 o 
   7   8   9        0.14       -3.66      2.54 o 
  -8   9   9      275.27      283.70      5.89 o 
  -7   9   9       27.85       26.61      2.26 o 
  -6   9   9      262.25      242.41      3.61 o 
  -5   9   9      255.01      245.20      3.95 o 
  -4   9   9      207.44      188.92      2.89 o 
  -3   9   9       24.80       21.61      1.19 o 
  -2   9   9      108.30       91.04      1.72 o 
  -1   9   9        3.13        2.69      0.73 o 
   0   9   9     1782.26     1746.12     16.11 o 
   1   9   9     2014.86     1988.34     16.22 o 
   2   9   9        3.67        4.65      0.92 o 
   3   9   9      988.59      987.79     10.18 o 
   4   9   9        2.40        2.97      1.15 o 
   5   9   9       37.26       34.78      2.57 o 
   6   9   9       11.63       10.06      1.84 o 
   7   9   9       29.66       27.28      2.42 o 
  -8  10   9       43.93       41.28      2.75 o 
  -7  10   9       17.87       17.26      2.45 o 
  -6  10   9       93.61       92.38      2.67 o 
  -5  10   9       88.60       91.77      2.22 o 
  -4  10   9      166.59      154.11      2.67 o 
  -3  10   9      473.63      453.68      4.96 o 
  -2  10   9     1527.37     1541.67     11.83 o 
  -1  10   9     2808.98     2770.98     22.02 o 
   0  10   9      668.90      664.87      6.45 o 
   1  10   9     8072.69     8092.90     68.63 o 
   2  10   9     2701.34     2726.19     21.89 o 
   3  10   9      109.54      107.10      2.62 o 
   4  10   9       80.88       76.85      3.46 o 
   5  10   9       17.55       18.60      2.00 o 
   6  10   9        0.91        4.26      1.74 o 
  -7  11   9       29.50       32.02      2.73 o 
  -6  11   9       51.07       55.70      2.30 o 
  -5  11   9      308.34      304.55      4.69 o 
  -4  11   9       94.57       97.11      2.22 o 
  -3  11   9      859.96      839.88      8.98 o 
  -2  11   9       45.08       43.18      1.81 o 
  -1  11   9      278.58      272.18      3.53 o 
   0  11   9      298.76      304.94      3.82 o 
   1  11   9      109.48      106.25      2.24 o 
   2  11   9     1413.87     1414.97     13.88 o 
   3  11   9      744.66      743.36      8.38 o 
   4  11   9      105.74      113.75      2.89 o 
   5  11   9      263.48      267.59      9.23 o 
   6  11   9       92.32       97.19      3.50 o 
  -7  12   9      154.15      178.04      4.59 o 
  -6  12   9       42.81       51.98      2.33 o 
  -5  12   9      171.37      184.80      3.60 o 
  -4  12   9        0.93        0.02      1.08 o 
  -3  12   9       60.50       60.87      2.83 o 
  -2  12   9      559.27      555.22      8.75 o 
  -1  12   9      162.42      162.36      2.72 o 
   0  12   9      839.45      834.18      7.95 o 
   1  12   9       10.51       11.86      1.22 o 
   2  12   9     2222.50     2266.33     18.77 o 
   3  12   9      178.74      185.44      3.64 o 
   4  12   9       31.45       33.47      1.97 o 
   5  12   9        7.27        4.85      1.80 o 
  -6  13   9       16.02       17.29      2.00 o 
  -5  13   9       18.61       21.96      2.05 o 
  -4  13   9       33.58       31.39      2.20 o 
  -3  13   9       88.21       84.67      2.87 o 
  -2  13   9        0.02        0.89      0.94 o 
  -1  13   9       56.04       54.86      1.86 o 
   0  13   9        1.00        2.49      1.02 o 
   1  13   9      409.45      389.64      4.72 o 
   2  13   9      391.19      394.10      4.87 o 
   3  13   9     1073.37     1085.78     11.56 o 
   4  13   9       72.01       66.63      2.53 o 
   5  13   9       48.10       52.24      2.92 o 
  -5  14   9      108.09      115.26      4.15 o 
  -4  14   9      123.53      148.68      3.89 o 
  -3  14   9        0.10       -0.23      1.32 o 
  -2  14   9      258.80      288.01      5.28 o 
  -1  14   9       19.75       18.38      1.53 o 
   0  14   9      228.26      242.02      3.58 o 
   1  14   9       50.21       49.76      1.89 o 
   2  14   9       52.36       54.02      3.38 o 
   3  14   9       12.88       15.87      1.68 o 
   4  14   9      147.51      145.80      3.51 o 
  -5  15   9        3.76        3.89      1.75 o 
  -4  15   9       22.70       21.97      2.10 o 
  -3  15   9       27.14       25.99      2.39 o 
  -2  15   9        1.65        0.88      1.49 o 
  -1  15   9        0.11       -0.22      1.18 o 
   0  15   9       17.07       18.20      1.67 o 
   1  15   9       69.64       83.16      2.35 o 
   2  15   9        0.14       -1.23      1.30 o 
   3  15   9       13.06       14.48      1.73 o 
  -3  16   9        0.28       -2.04      1.55 o 
  -2  16   9       84.09       99.78      4.29 o 
  -1  16   9       36.86       40.88      2.14 o 
   0  16   9      143.44      140.52      3.40 o 
   1  16   9       27.47       27.88      1.95 o 
   2  16   9       29.48       26.73      2.01 o 
  -2  17   9       29.48       42.69      2.70 o 
  -1  17   9      167.27      198.31      4.00 o 
   0  17   9       12.55       14.71      1.76 o 
  -9   0  10      390.93      374.88      8.30 o 
  -8   0  10       21.13       19.99      2.46 o 
  -7   0  10     8498.12     8291.66    139.69 o 
  -6   0  10        3.23        6.59      1.77 o 
  -5   0  10     3856.55     3789.38     48.23 o 
  -4   0  10     1655.93     1711.95     22.83 o 
  -3   0  10        2.51        3.20      0.77 o 
  -2   0  10      813.17      872.82     11.23 o 
  -1   0  10       71.11       60.51      1.61 o 
   0   0  10      431.62      385.74      6.17 o 
   1   0  10      526.15      450.61      7.06 o 
   2   0  10     1669.83     1650.20     28.32 o 
   3   0  10      254.99      264.10      5.31 o 
   4   0  10       72.73       77.46      4.08 o 
   5   0  10      163.36      154.98      7.51 o 
   6   0  10      124.24      111.28      3.88 o 
   7   0  10       12.81        2.25      2.36 o 
   8   0  10       28.21       25.96      2.95 o 
  -9   1  10       29.20       26.29      2.78 o 
  -8   1  10      961.90      953.17     10.82 o 
  -7   1  10     1534.28     1493.36     15.16 o 
  -6   1  10     1146.50     1145.57     11.87 o 
  -5   1  10     3027.23     2930.59     26.79 o 
  -4   1  10      607.15      597.30      6.61 o 
  -3   1  10       18.69       23.90      0.86 o 
  -2   1  10       41.80       43.71      1.12 o 
  -1   1  10      108.75      138.76      1.63 o 
   0   1  10      132.76      142.31      1.82 o 
   1   1  10       99.16      116.55      2.16 o 
   2   1  10      598.26      658.60      6.91 o 
   3   1  10      616.04      625.76     10.68 o 
   4   1  10      355.82      400.36      5.04 o 
   5   1  10       10.15       11.59      1.26 o 
   6   1  10       10.48        9.36      1.44 o 
   7   1  10        5.17        4.32      1.35 o 
   8   1  10       56.08       59.36      2.63 o 
  -9   2  10      234.54      226.87      4.48 o 
  -8   2  10       29.69       30.33      2.13 o 
  -7   2  10     2683.33     2616.05     24.79 o 
  -6   2  10      364.03      353.72      4.97 o 
  -5   2  10        0.39       -0.81      1.96 o 
  -4   2  10      391.88      379.36      5.37 o 
  -3   2  10        6.66       10.77      0.64 o 
  -2   2  10       57.54       90.14      1.38 o 
  -1   2  10        0.04       -0.05      0.44 o 
   0   2  10      137.22      160.44      1.73 o 
   1   2  10      562.22      598.51      5.40 o 
   2   2  10      301.73      315.26      4.02 o 
   3   2  10       13.70       15.84      1.17 o 
   4   2  10      408.86      403.25      5.10 o 
   5   2  10      146.08      147.31      3.32 o 
   6   2  10       16.80       14.83      1.45 o 
   7   2  10        0.35        0.26      1.20 o 
   8   2  10       18.04       16.75      2.56 o 
  -9   3  10        7.57        8.61      1.59 o 
  -8   3  10       93.47       89.04      2.74 o 
  -7   3  10        3.05        2.67      2.59 o 
  -6   3  10      616.39      606.72      7.23 o 
  -5   3  10      308.75      326.76      4.52 o 
  -4   3  10       27.89       22.36      1.08 o 
  -3   3  10      293.70      345.62      3.21 o 
  -2   3  10       52.18       50.32      1.45 o 
  -1   3  10      164.36      147.78      1.94 o 
   0   3  10       22.26       16.70      0.66 o 
   1   3  10      415.18      452.21      5.30 o 
   2   3  10     1875.33     2046.58     16.40 o 
   3   3  10      931.07      995.67     11.55 o 
   4   3  10      267.34      290.57      4.13 o 
   5   3  10      102.13      102.16      2.53 o 
   6   3  10       67.89       65.26      2.22 o 
   7   3  10       50.10       54.25      3.06 o 
  -9   4  10        5.36        3.01      1.47 o 
  -8   4  10      121.11      124.62      3.33 o 
  -7   4  10      138.59      128.70      3.04 o 
  -6   4  10       65.99       76.25      2.26 o 
  -5   4  10       23.56       22.43      1.43 o 
  -4   4  10        0.19        1.37      0.74 o 
  -3   4  10      201.36      214.40      2.55 o 
  -2   4  10      106.26      111.62      1.60 o 
  -1   4  10      552.53      618.44      5.59 o 
   0   4  10        9.85       13.69      0.67 o 
   1   4  10      830.18      924.70      7.78 o 
   2   4  10      151.74      153.96      3.13 o 
   3   4  10      448.70      481.49      5.65 o 
   4   4  10        0.81        0.80      0.89 o 
   5   4  10        9.06        8.49      1.15 o 
   6   4  10        0.16       -0.50      1.76 o 
   7   4  10        1.97        0.55      1.57 o 
  -9   5  10        1.08        0.38      1.35 o 
  -8   5  10      105.07       82.35      2.70 o 
  -7   5  10       34.57       37.28      2.88 o 
  -6   5  10        0.59       -0.80      0.96 o 
  -5   5  10      243.47      244.29      3.25 o 
  -4   5  10      136.90      182.49      2.71 o 
  -3   5  10        8.58        5.73      0.79 o 
  -2   5  10       53.05       42.19      1.30 o 
  -1   5  10       29.38       27.69      1.03 o 
   0   5  10       43.55       41.10      1.19 o 
   1   5  10       18.60       16.65      1.00 o 
   2   5  10       57.91       58.63      1.61 o 
   3   5  10      114.47      137.63      3.72 o 
   4   5  10       40.76       37.36      1.66 o 
   5   5  10        3.19        3.56      1.42 o 
   6   5  10        0.02       -1.04      1.72 o 
   7   5  10        9.28        6.57      1.76 o 
  -8   6  10       20.96       20.07      1.80 o 
  -7   6  10       17.75       18.90      1.62 o 
  -6   6  10      665.46      584.97      7.15 o 
  -5   6  10        7.66        6.95      0.95 o 
  -4   6  10        2.99        0.00      0.74 o 
  -3   6  10        0.03       -0.23      0.69 o 
  -2   6  10        0.22        0.56      0.57 o 
  -1   6  10        0.20        2.35      0.98 o 
   0   6  10      111.68      101.87      1.56 o 
   1   6  10      615.31      652.46      5.97 o 
   2   6  10       24.04       21.26      1.04 o 
   3   6  10     1256.45     1271.80     12.28 o 
   4   6  10      126.32      128.41      3.32 o 
   5   6  10       33.80       33.48      2.20 o 
   6   6  10       41.10       43.30      3.30 o 
   7   6  10       74.09       78.02      4.18 o 
  -8   7  10       57.07       63.13      2.64 o 
  -7   7  10      431.85      409.64      5.89 o 
  -6   7  10      440.58      420.47      7.18 o 
  -5   7  10      159.15      154.40      3.06 o 
  -4   7  10        0.37        0.08      0.78 o 
  -3   7  10        0.56       -0.56      0.72 o 
  -2   7  10      210.83      206.87      2.45 o 
  -1   7  10        6.06        5.31      0.68 o 
   0   7  10       29.43       22.44      0.92 o 
   1   7  10      119.03      125.81      1.83 o 
   2   7  10        0.22        1.16      1.71 o 
   3   7  10      354.25      349.11      4.63 o 
   4   7  10        2.87       -0.01      1.67 o 
   5   7  10       49.78       53.32      2.56 o 
   6   7  10       24.26       21.03      2.96 o 
   7   7  10        1.71        0.23      1.69 o 
  -8   8  10      173.94      161.68      4.30 o 
  -7   8  10        2.03        3.67      1.29 o 
  -6   8  10      240.68      225.18      4.61 o 
  -5   8  10      296.71      243.36      3.44 o 
  -4   8  10       10.91       10.77      1.02 o 
  -3   8  10      167.43      202.54      2.86 o 
  -2   8  10        2.28        1.23      0.62 o 
  -1   8  10       24.71       24.74      1.13 o 
   0   8  10      404.57      395.49      3.81 o 
   1   8  10     1433.27     1388.61     11.69 o 
   2   8  10       75.47       69.80      2.10 o 
   3   8  10      968.12      967.84      9.96 o 
   4   8  10      161.93      164.31      3.82 o 
   5   8  10        9.96        8.48      1.66 o 
   6   8  10       41.57       40.02      2.55 o 
   7   8  10        0.88        0.55      1.70 o 
  -8   9  10       94.53       86.62      3.41 o 
  -7   9  10      135.26      136.02      3.89 o 
  -6   9  10      620.28      559.43      7.09 o 
  -5   9  10        1.15        1.68      0.96 o 
  -4   9  10       17.62       14.72      1.46 o 
  -3   9  10      167.32      151.63      2.51 o 
  -2   9  10        3.50        0.52      0.71 o 
  -1   9  10       47.53       51.02      1.38 o 
   0   9  10      872.99      872.02      7.93 o 
   1   9  10      742.09      746.72      8.73 o 
   2   9  10       58.86       63.88      2.10 o 
   3   9  10       96.16      110.82      2.68 o 
   4   9  10       56.62       48.87      2.50 o 
   5   9  10       87.18       80.14      3.10 o 
   6   9  10        2.35       -0.33      1.67 o 
  -7  10  10       11.06       10.14      1.72 o 
  -6  10  10       71.07       69.79      3.10 o 
  -5  10  10       10.40        9.52      1.13 o 
  -4  10  10        4.49        2.82      0.95 o 
  -3  10  10      126.16      115.22      2.27 o 
  -2  10  10      341.17      339.49      3.63 o 
  -1  10  10     1198.03     1237.96     10.74 o 
   0  10  10      113.54      107.94      2.53 o 
   1  10  10      532.01      548.32      5.64 o 
   2  10  10       21.14       23.84      2.34 o 
   3  10  10      638.30      652.24      8.54 o 
   4  10  10       95.64       98.02      3.27 o 
   5  10  10      202.68      204.52      4.73 o 
   6  10  10       37.41       38.16      2.66 o 
  -7  11  10       26.72       38.66      2.63 o 
  -6  11  10      266.10      276.89      4.61 o 
  -5  11  10      134.28      130.59      3.01 o 
  -4  11  10       13.79       14.20      1.21 o 
  -3  11  10      220.74      221.89      3.65 o 
  -2  11  10       66.13       58.95      1.75 o 
  -1  11  10        6.87        7.12      1.00 o 
   0  11  10      583.54      591.14      6.30 o 
   1  11  10       36.43       33.70      2.62 o 
   2  11  10     1485.39     1511.16     14.76 o 
   3  11  10        6.79        9.39      1.43 o 
   4  11  10      225.37      227.64      4.91 o 
   5  11  10      352.73      359.88      9.56 o 
  -6  12  10       42.98       45.41      2.24 o 
  -5  12  10       22.48       20.45      1.67 o 
  -4  12  10        5.04        3.44      1.45 o 
  -3  12  10       69.02       68.41      2.46 o 
  -2  12  10        8.80       10.19      1.26 o 
  -1  12  10       12.70       14.83      1.20 o 
   0  12  10     1342.84     1330.61     11.73 o 
   1  12  10      212.87      219.77      3.30 o 
   2  12  10      187.89      180.06      3.50 o 
   3  12  10      434.90      454.09      6.12 o 
   4  12  10      321.22      321.94      6.05 o 
   5  12  10      181.48      187.10      4.78 o 
  -6  13  10       47.15       67.20      3.24 o 
  -5  13  10       32.21       44.27      2.57 o 
  -4  13  10       83.18       88.49      4.28 o 
  -3  13  10      183.56      174.93      3.98 o 
  -2  13  10       39.96       41.53      1.93 o 
  -1  13  10        4.89        5.22      1.07 o 
   0  13  10        7.76       11.51      1.22 o 
   1  13  10       84.76       92.74      2.63 o 
   2  13  10       23.56       18.91      1.71 o 
   3  13  10       18.66       19.56      1.91 o 
   4  13  10       94.21      101.12      4.26 o 
  -5  14  10      149.11      157.92      4.22 o 
  -4  14  10      399.81      468.02      8.40 o 
  -3  14  10        3.20        4.12      1.78 o 
  -2  14  10       22.64       23.76      2.03 o 
  -1  14  10        0.00       -0.25      1.01 o 
   0  14  10        3.92        3.36      1.32 o 
   1  14  10      137.97      139.37      3.23 o 
   2  14  10      201.18      217.54      4.08 o 
   3  14  10      162.95      162.37      3.65 o 
   4  14  10      207.40      210.95      7.62 o 
  -4  15  10       44.27       53.03      2.83 o 
  -3  15  10       80.13      103.64      3.75 o 
  -2  15  10        1.75        2.03      1.54 o 
  -1  15  10       35.45       37.69      2.02 o 
   0  15  10        0.24        0.71      1.23 o 
   1  15  10        4.10        3.55      1.37 o 
   2  15  10       54.57       65.02      2.61 o 
   3  15  10       31.02       33.99      2.83 o 
  -3  16  10      110.91      113.75      3.64 o 
  -2  16  10       31.48       38.61      3.03 o 
  -1  16  10       36.48       41.73      2.20 o 
   0  16  10      242.14      281.72      4.72 o 
   1  16  10       13.62       21.79      2.97 o 
  -9   1  11       21.30       25.23      2.02 o 
  -8   1  11        5.22        4.57      1.35 o 
  -7   1  11      590.42      578.17      7.30 o 
  -6   1  11       17.81       16.16      1.44 o 
  -5   1  11      909.87      895.91      9.54 o 
  -4   1  11        5.72        6.64      1.02 o 
  -3   1  11     3103.29     3036.47     21.59 o 
  -2   1  11      175.91      166.73      1.95 o 
  -1   1  11       90.25       97.92      1.40 o 
   0   1  11        1.93        2.00      0.49 o 
   1   1  11      288.52      274.68      3.60 o 
   2   1  11       73.19       76.61      1.95 o 
   3   1  11     1089.93     1090.10     10.83 o 
   4   1  11      206.89      201.72      3.38 o 
   5   1  11        1.35        1.65      1.08 o 
   6   1  11       18.94       19.33      1.76 o 
   7   1  11        0.41        0.65      1.24 o 
  -9   2  11        9.21        9.76      1.62 o 
  -8   2  11        8.99        8.76      1.57 o 
  -7   2  11      150.25      147.00      3.27 o 
  -6   2  11      178.20      173.54      3.37 o 
  -5   2  11       41.56       43.33      1.84 o 
  -4   2  11     2807.37     2708.71     24.74 o 
  -3   2  11       95.42       90.61      1.71 o 
  -2   2  11       32.19       48.59      1.13 o 
  -1   2  11       58.62       49.20      1.08 o 
   0   2  11       33.51       28.48      1.22 o 
   1   2  11      776.23      800.19      8.09 o 
   2   2  11      822.32      918.43      9.24 o 
   3   2  11        8.34        9.24      1.13 o 
   4   2  11      582.44      579.18      6.71 o 
   5   2  11       88.48       83.80      2.70 o 
   6   2  11       15.04       17.26      1.53 o 
   7   2  11      120.50      124.25      3.68 o 
  -9   3  11        0.41       -0.84      1.31 o 
  -8   3  11        3.74        3.71      1.34 o 
  -7   3  11      359.45      346.37      5.21 o 
  -6   3  11       86.70       80.06      2.38 o 
  -5   3  11      355.94      351.56      4.79 o 
  -4   3  11       32.61       39.07      1.52 o 
  -3   3  11      247.24      213.23      2.74 o 
  -2   3  11      169.29      199.58      2.28 o 
  -1   3  11        7.50        8.25      0.68 o 
   0   3  11      246.22      269.74      3.00 o 
   1   3  11      127.25      128.81      2.75 o 
   2   3  11      157.38      167.09      2.83 o 
   3   3  11      494.12      510.79     16.10 o 
   4   3  11     1497.55     1458.96     18.16 o 
   5   3  11       29.21       26.05      1.60 o 
   6   3  11        1.81        2.91      1.86 o 
   7   3  11       15.11       11.98      1.96 o 
  -9   4  11        3.59        2.92      1.47 o 
  -8   4  11        4.42        4.06      1.34 o 
  -7   4  11      102.37      100.91      2.73 o 
  -6   4  11      154.66      138.45      2.97 o 
  -5   4  11       33.27       34.01      1.78 o 
  -4   4  11      153.93      158.77      2.45 o 
  -3   4  11       39.04       45.31      1.39 o 
  -2   4  11        0.76        0.88      0.59 o 
  -1   4  11       13.42       16.46      0.85 o 
   0   4  11        6.03        3.41      0.52 o 
   1   4  11       15.40       16.65      0.89 o 
   2   4  11      888.54      963.06     11.23 o 
   3   4  11       17.01       23.21      1.70 o 
   4   4  11       13.70       12.64      2.32 o 
   5   4  11      230.79      222.98      4.55 o 
   6   4  11       18.35       20.15      2.69 o 
   7   4  11        1.65        2.15      1.58 o 
  -8   5  11       39.63       40.76      2.17 o 
  -7   5  11        4.35        5.62      1.28 o 
  -6   5  11      842.53      725.85      8.36 o 
  -5   5  11       74.25       75.24      2.57 o 
  -4   5  11      143.94      127.50      2.23 o 
  -3   5  11       31.58       41.62      1.41 o 
  -2   5  11       56.92       38.15      1.14 o 
  -1   5  11        0.67        0.54      0.52 o 
   0   5  11      245.90      268.59      2.99 o 
   1   5  11       63.69       75.56      1.61 o 
   2   5  11       93.51       90.89      2.56 o 
   3   5  11     2797.04     2847.14     25.65 o 
   4   5  11       42.84       43.69      2.24 o 
   5   5  11      134.59      122.97      5.52 o 
   6   5  11       96.24       93.39      3.29 o 
   7   5  11        4.11        2.45      1.76 o 
  -8   6  11      202.50      184.59      4.03 o 
  -7   6  11       70.01       59.47      2.33 o 
  -6   6  11      786.45      665.02      7.96 o 
  -5   6  11       51.70       56.79      2.05 o 
  -4   6  11        1.18        3.54      0.86 o 
  -3   6  11       16.61       18.15      1.05 o 
  -2   6  11       44.57       41.59      1.20 o 
  -1   6  11      119.25      126.86      2.02 o 
   0   6  11        8.54        9.35      0.73 o 
   1   6  11       25.75       33.21      1.28 o 
   2   6  11        3.13        0.54      0.83 o 
   3   6  11       47.02       42.79      2.18 o 
   4   6  11      283.46      276.66      4.98 o 
   5   6  11      155.61      136.48      3.81 o 
   6   6  11      179.58      183.29      4.45 o 
   7   6  11       20.10       19.98      2.21 o 
  -8   7  11       46.10       46.61      3.36 o 
  -7   7  11       71.21       55.79      2.35 o 
  -6   7  11      593.93      493.75      7.83 o 
  -5   7  11       42.54       28.65      2.07 o 
  -4   7  11      523.36      370.39      4.30 o 
  -3   7  11        0.52        0.64      0.75 o 
  -2   7  11      135.66      150.61      2.51 o 
  -1   7  11       39.95       41.47      1.79 o 
   0   7  11       57.03       57.46      1.33 o 
   1   7  11       24.70       18.06      1.04 o 
   2   7  11      148.60      141.56      2.69 o 
   3   7  11      452.24      446.07      6.68 o 
   4   7  11       73.04       68.31      2.70 o 
   5   7  11        1.04        3.22      1.53 o 
   6   7  11       61.64       59.21      3.02 o 
  -8   8  11      182.05      171.61      3.89 o 
  -7   8  11        7.62       10.74      1.48 o 
  -6   8  11      382.65      319.26      6.77 o 
  -5   8  11      596.61      506.20      6.70 o 
  -4   8  11       16.18       15.89      1.15 o 
  -3   8  11      537.48      483.08      5.14 o 
  -2   8  11       17.07       12.30      0.86 o 
  -1   8  11       24.14       27.52      1.21 o 
   0   8  11       32.39       31.68      1.30 o 
   1   8  11       24.91       26.52      1.45 o 
   2   8  11       32.35       35.64      1.66 o 
   3   8  11      393.41      411.94      6.44 o 
   4   8  11       28.67       26.86      2.09 o 
   5   8  11        7.50        6.33      1.77 o 
   6   8  11        0.47        0.34      1.61 o 
  -7   9  11       14.43       14.75      1.60 o 
  -6   9  11       63.14       79.67      2.97 o 
  -5   9  11       41.02       40.93      1.87 o 
  -4   9  11      773.85      674.89      6.84 o 
  -3   9  11       31.01       25.47      1.52 o 
  -2   9  11      108.84       98.42      1.84 o 
  -1   9  11       67.77       58.63      1.90 o 
   0   9  11        0.12        1.38      0.81 o 
   1   9  11      919.62      900.30      9.36 o 
   2   9  11      799.75      804.20      8.67 o 
   3   9  11     4754.19     4682.43     47.34 o 
   4   9  11      221.77      211.66      4.61 o 
   5   9  11      814.35      822.19     11.12 o 
   6   9  11       16.03       17.08      2.18 o 
  -7  10  11        0.14       -0.67      1.49 o 
  -6  10  11        7.58        6.57      1.36 o 
  -5  10  11        6.17        5.16      1.06 o 
  -4  10  11      101.94       95.90      2.25 o 
  -3  10  11        1.18        0.57      0.87 o 
  -2  10  11      252.21      241.36      4.00 o 
  -1  10  11       50.30       44.85      1.54 o 
   0  10  11      586.96      581.92      6.34 o 
   1  10  11      649.30      650.66      7.39 o 
   2  10  11      419.29      429.38      7.61 o 
   3  10  11      649.18      634.74      8.89 o 
   4  10  11       93.28      101.85      3.40 o 
   5  10  11      989.20      991.62     14.68 o 
   6  10  11      129.93      120.40      3.97 o 
  -7  11  11        8.85       12.29      1.87 o 
  -6  11  11        8.28       10.04      1.81 o 
  -5  11  11        0.26        0.73      1.03 o 
  -4  11  11       18.65       17.04      1.28 o 
  -3  11  11      101.26      100.97      2.54 o 
  -2  11  11       50.80       53.51      1.99 o 
  -1  11  11      840.45      831.26      7.88 o 
   0  11  11      413.21      425.36      5.51 o 
   1  11  11       17.27       16.98      1.52 o 
   2  11  11      251.57      244.37      4.09 o 
   3  11  11      994.60      983.44     12.44 o 
   4  11  11     2222.84     2227.17     35.81 o 
   5  11  11      123.43      118.56      3.91 o 
  -6  12  11       81.90       95.98      3.39 o 
  -5  12  11       99.23      123.57      3.03 o 
  -4  12  11       30.23       26.04      2.02 o 
  -3  12  11        6.99        9.41      1.30 o 
  -2  12  11       29.70       23.33      1.59 o 
  -1  12  11        2.60        2.72      1.01 o 
   0  12  11      130.02      126.53      2.88 o 
   1  12  11       77.96       78.76      2.51 o 
   2  12  11      626.26      640.22      7.69 o 
   3  12  11      138.95      145.43      4.00 o 
   4  12  11      186.82      194.11      5.16 o 
   5  12  11        2.34        3.85      2.13 o 
  -5  13  11       95.40      127.66      3.85 o 
  -4  13  11        0.74        2.28      1.52 o 
  -3  13  11      124.16      129.78      3.60 o 
  -2  13  11        4.14        6.56      1.28 o 
  -1  13  11       49.54       48.94      2.22 o 
   0  13  11       37.96       31.33      1.83 o 
   1  13  11        2.44        1.67      1.27 o 
   2  13  11       63.74       69.35      2.52 o 
   3  13  11      449.06      449.72      7.39 o 
   4  13  11      987.30      988.29     16.60 o 
  -5  14  11       62.01       85.03      3.38 o 
  -4  14  11      198.36      219.22      4.82 o 
  -3  14  11        1.03        1.58      1.53 o 
  -2  14  11       43.76       55.80      3.21 o 
  -1  14  11       24.45       21.14      1.48 o 
   0  14  11       69.98       73.96      2.50 o 
   1  14  11       26.51       26.41      1.87 o 
   2  14  11      156.37      173.73      5.72 o 
   3  14  11        0.05       -1.11      1.65 o 
  -4  15  11        4.45        9.22      1.94 o 
  -3  15  11        4.38        4.16      2.14 o 
  -2  15  11      217.03      253.82      5.55 o 
  -1  15  11       50.04       48.25      3.98 o 
   0  15  11       53.21       68.40      2.52 o 
   1  15  11       32.86       40.25      2.20 o 
   2  15  11       15.73       12.16      1.75 o 
  -2  16  11      203.15      214.29      4.86 o 
  -1  16  11       13.84       13.21      2.47 o 
   0  16  11       92.77      116.06      3.75 o 
  -9   0  12       32.46       29.34      3.96 o 
  -8   0  12       50.05       46.87      3.22 o 
  -7   0  12      254.55      239.55      5.87 o 
  -6   0  12     1505.02     1446.33     20.57 o 
  -5   0  12     3774.06     3710.70     47.51 o 
  -4   0  12     1757.09     1682.30     22.69 o 
  -3   0  12      185.77      183.37      3.14 o 
  -2   0  12     1745.78     1834.54     18.95 o 
  -1   0  12      597.62      563.46      6.61 o 
   0   0  12      248.17      242.23      4.76 o 
   1   0  12       15.76       16.45      1.63 o 
   2   0  12       55.70       51.11      2.52 o 
   3   0  12      491.37      516.17      8.61 o 
   4   0  12     1479.95     1499.41     20.63 o 
   5   0  12     1004.39      965.59     14.62 o 
   6   0  12      157.33      150.08      5.67 o 
   7   0  12       54.60       49.77      4.61 o 
  -9   1  12        2.50        1.94      1.41 o 
  -8   1  12      173.88      170.70      3.72 o 
  -7   1  12       28.73       26.04      1.83 o 
  -6   1  12      493.10      472.12      6.10 o 
  -5   1  12    10473.28    10562.32     91.89 o 
  -4   1  12       24.46       25.11      1.43 o 
  -3   1  12     6889.15     6767.94     47.01 o 
  -2   1  12       16.71       17.51      0.84 o 
  -1   1  12      138.41      136.10      1.71 o 
   0   1  12      353.97      360.52      4.40 o 
   1   1  12      126.51      134.13      2.48 o 
   2   1  12      155.85      149.91      2.75 o 
   3   1  12       40.11       38.39      1.63 o 
   4   1  12      106.97      108.95      5.29 o 
   5   1  12        1.98        2.87      1.19 o 
   6   1  12       15.93       18.00      3.02 o 
   7   1  12       14.20       13.60      1.63 o 
  -9   2  12      129.44      130.31      3.44 o 
  -8   2  12        0.00        0.92      1.28 o 
  -7   2  12       83.43       74.86      3.73 o 
  -6   2  12       51.23       51.39      2.07 o 
  -5   2  12      320.05      304.38      4.43 o 
  -4   2  12      302.23      313.98      4.30 o 
  -3   2  12      877.55      854.77      7.65 o 
  -2   2  12        5.07        2.74      0.63 o 
  -1   2  12      292.98      317.13      3.02 o 
   0   2  12      255.04      268.86      3.62 o 
   1   2  12       15.45       15.28      1.13 o 
   2   2  12        0.65        0.82      0.84 o 
   3   2  12       27.88       29.97      1.52 o 
   4   2  12      252.89      250.19      3.91 o 
   5   2  12       33.39       36.12      2.11 o 
   6   2  12      599.64      589.05      7.38 o 
   7   2  12       23.04       22.77      2.25 o 
  -9   3  12        4.04        3.85      1.48 o 
  -8   3  12        2.01        1.15      1.27 o 
  -7   3  12      104.30      107.45      2.85 o 
  -6   3  12      327.03      316.60      4.73 o 
  -5   3  12        2.19        1.75      1.67 o 
  -4   3  12      677.48      681.50      7.51 o 
  -3   3  12      117.91      136.77      2.21 o 
  -2   3  12      759.03      692.96      5.83 o 
  -1   3  12       20.60       16.55      1.06 o 
   0   3  12       81.82       72.18      2.78 o 
   1   3  12       26.84       25.23      1.77 o 
   2   3  12        1.97        4.28      0.95 o 
   3   3  12       25.14       23.44      1.65 o 
   4   3  12      971.27      944.80     16.89 o 
   5   3  12      101.03      104.42      2.64 o 
   6   3  12       36.54       32.45      2.32 o 
   7   3  12       28.06       28.85      2.38 o 
  -8   4  12        8.27        9.23      1.50 o 
  -7   4  12        5.81        4.98      1.46 o 
  -6   4  12       40.67       42.65      1.95 o 
  -5   4  12       52.07       42.14      2.13 o 
  -4   4  12        2.60        4.38      0.86 o 
  -3   4  12      121.35      125.12      2.39 o 
  -2   4  12       48.29       56.99      1.29 o 
  -1   4  12      100.89      114.29      1.80 o 
   0   4  12      138.03      131.44      2.08 o 
   1   4  12      336.39      347.75      4.43 o 
   2   4  12      108.95      113.02      2.42 o 
   3   4  12       88.87       91.92      2.80 o 
   5   4  12       30.61       33.94      2.27 o 
   6   4  12        4.41        1.80      1.54 o 
   7   4  12       24.25       22.32      2.33 o 
  -8   5  12        3.37        1.61      1.50 o 
  -7   5  12        0.43        1.99      1.21 o 
  -6   5  12       42.65       37.66      1.90 o 
  -5   5  12      237.14      224.00      4.39 o 
  -4   5  12       30.32       22.66      1.17 o 
  -3   5  12       38.25       33.79      1.60 o 
  -2   5  12      239.69      307.34      3.14 o 
  -1   5  12      147.25      139.40      2.09 o 
   0   5  12        8.64        9.10      0.85 o 
   1   5  12       14.54       16.08      1.48 o 
   2   5  12       40.10       41.99      2.19 o 
   3   5  12      220.38      218.75      3.96 o 
   4   5  12        0.06       -0.07      1.26 o 
   5   5  12      784.59      761.69     12.19 o 
   6   5  12        3.88        4.34      1.67 o 
   7   5  12       15.82       17.00      2.24 o 
  -8   6  12      110.86      108.45      3.16 o 
  -7   6  12        0.00        0.25      1.17 o 
  -6   6  12       16.49       12.62      1.98 o 
  -5   6  12      314.09      264.95      4.35 o 
  -4   6  12       73.02       64.63      1.77 o 
  -3   6  12       42.79       33.12      1.33 o 
  -2   6  12        1.20       -0.68      0.63 o 
  -1   6  12        3.45        3.06      0.69 o 
   0   6  12        0.90        0.81      0.70 o 
   1   6  12        2.03        4.39      0.95 o 
   2   6  12        3.21        3.27      0.97 o 
   3   6  12      214.06      203.75      4.18 o 
   4   6  12        6.25        5.98      1.52 o 
   5   6  12      380.40      367.24      6.34 o 
   6   6  12        4.58        5.39      2.60 o 
  -8   7  12        0.10       -0.47      1.33 o 
  -7   7  12        0.72        2.85      1.30 o 
  -6   7  12      156.74      145.42      3.98 o 
  -5   7  12      260.91      230.21      3.87 o 
  -4   7  12     2086.93     1967.40     16.52 o 
  -3   7  12       25.29       27.10      1.28 o 
  -2   7  12        0.49        1.08      0.68 o 
  -1   7  12      137.51      144.24      2.93 o 
   0   7  12        8.75        8.54      0.91 o 
   1   7  12        9.26        8.19      1.34 o 
   2   7  12        8.13        8.02      1.50 o 
   3   7  12      536.08      542.38      7.76 o 
   4   7  12      203.93      194.95      4.29 o 
   5   7  12     1275.95     1256.12     15.25 o 
   6   7  12       79.58       74.79      3.31 o 
  -8   8  12      111.47      104.52      3.19 o 
  -7   8  12        0.59        1.18      1.24 o 
  -6   8  12        4.21        3.03      1.25 o 
  -5   8  12       37.83       37.73      1.86 o 
  -4   8  12       11.78       10.00      1.10 o 
  -3   8  12       40.41       26.11      1.32 o 
  -2   8  12       86.45       88.98      1.94 o 
  -1   8  12      364.48      363.47      3.70 o 
   0   8  12        5.91        3.59      1.03 o 
   1   8  12       16.24       16.68      1.31 o 
   2   8  12      829.46      770.32      9.89 o 
   3   8  12     1347.85     1301.03     18.21 o 
   4   8  12       86.72       91.43      3.18 o 
   5   8  12      616.39      615.96      9.03 o 
   6   8  12      148.42      144.99      4.39 o 
  -7   9  12       31.04       27.56      1.96 o 
  -6   9  12       78.40       64.16      2.42 o 
  -5   9  12      150.92      161.44      2.90 o 
  -4   9  12      274.51      237.45      3.43 o 
  -3   9  12      402.21      357.68      4.30 o 
  -2   9  12      107.98       90.03      3.47 o 
  -1   9  12      276.97      246.38      3.24 o 
   0   9  12       33.30       37.58      1.72 o 
   1   9  12      429.62      428.97      5.44 o 
   2   9  12        8.15        8.68      1.57 o 
   3   9  12        4.84        3.13      1.57 o 
   4   9  12        3.98        3.51      1.59 o 
   5   9  12      315.69      319.67      7.39 o 
  -7  10  12        1.29        2.10      2.33 o 
  -6  10  12       14.93       13.91      1.56 o 
  -5  10  12       18.40       15.95      1.33 o 
  -4  10  12       61.70       63.52      1.93 o 
  -3  10  12      195.03      188.88      2.98 o 
  -2  10  12       90.34       94.24      2.38 o 
  -1  10  12       46.53       42.83      1.59 o 
   0  10  12      144.47      142.47      2.95 o 
   1  10  12      338.93      332.85      4.71 o 
   2  10  12      427.33      427.40      6.73 o 
   3  10  12       47.21       45.74      2.58 o 
   4  10  12        8.36        5.91      1.80 o 
   5  10  12       80.29       84.81      3.36 o 
  -6  11  12       65.66       79.47      3.14 o 
  -5  11  12       46.07       62.36      2.31 o 
  -4  11  12       89.65      106.24      2.62 o 
  -3  11  12      154.12      151.02      3.05 o 
  -2  11  12      309.43      296.77      4.37 o 
  -1  11  12       29.86       34.00      1.75 o 
   0  11  12        4.15        1.68      1.14 o 
   1  11  12      179.51      181.50      3.42 o 
   2  11  12      443.26      450.51      7.07 o 
   3  11  12      365.85      371.50      8.62 o 
   4  11  12      384.19      381.58     13.00 o 
   5  11  12        2.88        2.68      1.90 o 
  -6  12  12       82.21       83.73      3.34 o 
  -5  12  12       49.54       51.59      2.65 o 
  -4  12  12      340.62      344.63      5.09 o 
  -3  12  12        4.08        5.11      1.24 o 
  -2  12  12       29.12       32.19      1.76 o 
  -1  12  12      292.89      307.12      4.58 o 
   0  12  12        0.10       -0.92      1.22 o 
   1  12  12       38.07       39.70      2.00 o 
   2  12  12      547.14      549.24      8.21 o 
   3  12  12       70.36       79.19      6.65 o 
   4  12  12      586.01      597.79      9.16 o 
  -5  13  12     1027.54     1168.93     14.39 o 
  -4  13  12        3.04        2.29      1.59 o 
  -3  13  12      191.34      236.44      5.32 o 
  -2  13  12       61.24       72.45      2.40 o 
  -1  13  12      146.71      137.81      3.13 o 
   0  13  12      135.23      143.77      3.22 o 
   1  13  12        0.19        0.93      1.24 o 
   2  13  12       80.92       79.05      3.15 o 
   3  13  12       90.73       95.30      3.52 o 
  -4  14  12      638.66      759.26     10.42 o 
  -3  14  12       39.70       44.58      2.58 o 
  -2  14  12      253.93      316.05      5.71 o 
  -1  14  12       52.61       61.20      2.84 o 
   0  14  12       26.10       25.87      2.10 o 
   1  14  12       11.57       11.85      1.76 o 
   2  14  12       16.05       18.71      2.11 o 
  -3  15  12      592.74      686.35     10.36 o 
  -2  15  12       75.01       89.23      4.26 o 
  -1  15  12        4.32        2.84      2.09 o 
   0  15  12       26.18       32.60      2.61 o 
   1  15  12       77.21       87.12      2.92 o 
  -8   1  13       68.47       70.03      2.59 o 
  -7   1  13      143.64      138.69      3.25 o 
  -6   1  13        4.38        1.78      1.12 o 
  -5   1  13      395.29      403.77      9.61 o 
  -4   1  13      519.23      522.66      6.21 o 
  -3   1  13      495.57      471.33      4.81 o 
  -2   1  13     2286.61     2216.93     16.11 o 
  -1   1  13      659.94      642.13      6.82 o 
   0   1  13      151.40      145.80      2.61 o 
   1   1  13      337.89      338.86      5.17 o 
   2   1  13        6.36        6.53      1.08 o 
   3   1  13      225.50      228.61      3.66 o 
   4   1  13       25.90       29.27      1.69 o 
   5   1  13        6.05        5.57      1.29 o 
   6   1  13      286.83      283.03      5.41 o 
   7   1  13      146.30      151.78      4.31 o 
  -8   2  13       69.91       72.83      2.66 o 
  -7   2  13       14.75       13.54      1.50 o 
  -6   2  13        6.32        6.21      1.25 o 
  -5   2  13       28.27       23.79      1.52 o 
  -4   2  13      964.02      928.28      9.71 o 
  -3   2  13       23.18       19.09      1.08 o 
  -2   2  13     1276.78     1230.17      9.41 o 
  -1   2  13     1144.53     1116.81     10.79 o 
   0   2  13      577.98      549.86      8.89 o 
   1   2  13       12.02       12.58      1.15 o 
   2   2  13       36.87       38.54      2.61 o 
   3   2  13       77.57       83.83      2.27 o 
   4   2  13       67.09       67.21      2.26 o 
   5   2  13       41.55       44.15      2.36 o 
   6   2  13       20.95       17.96      1.72 o 
  -8   3  13        0.71        1.22      1.29 o 
  -7   3  13        5.62        3.82      1.27 o 
  -6   3  13        1.83        0.39      1.11 o 
  -5   3  13      310.30      294.11      4.37 o 
  -4   3  13       16.11       14.71      1.25 o 
  -3   3  13     1689.17     1684.37     14.00 o 
  -2   3  13      505.41      537.70      4.71 o 
  -1   3  13      163.17      165.47      3.24 o 
   0   3  13        2.97        3.59      0.92 o 
   1   3  13        0.67        0.40      0.90 o 
   2   3  13        3.09        3.28      0.98 o 
   3   3  13        3.48        1.20      1.08 o 
   4   3  13      125.16      131.99      2.92 o 
   5   3  13      111.60      110.74      2.95 o 
   6   3  13      256.60      253.96      5.30 o 
  -8   4  13       33.10       34.66      2.14 o 
  -7   4  13        4.80        5.78      1.35 o 
  -6   4  13       17.61       18.15      1.52 o 
  -5   4  13       46.44       45.58      2.32 o 
  -4   4  13       12.35       14.53      1.46 o 
  -3   4  13        2.81        3.01      0.80 o 
  -2   4  13        1.12        0.98      0.66 o 
  -1   4  13        7.54        8.66      0.87 o 
   0   4  13      165.93      183.97      3.02 o 
   1   4  13        1.77        0.62      0.88 o 
   2   4  13       75.71       74.62      3.46 o 
   3   4  13       33.88       32.61      1.63 o 
   4   4  13       14.53       13.38      1.61 o 
   5   4  13      302.20      288.51      5.48 o 
   6   4  13      113.69      117.16      4.40 o 
  -8   5  13        4.40        6.27      1.49 o 
  -7   5  13        0.17       -0.30      1.16 o 
  -6   5  13      110.70      100.65      3.18 o 
  -5   5  13       16.31       11.56      1.28 o 
  -4   5  13     1647.71     1344.19     11.73 o 
  -3   5  13       62.66       52.35      2.24 o 
  -2   5  13      669.40      622.18      5.38 o 
  -1   5  13       17.76       11.57      0.95 o 
   0   5  13        3.74        3.55      0.92 o 
   1   5  13        5.84        2.65      1.10 o 
   2   5  13       49.83       48.15      1.79 o 
   3   5  13        0.76        1.67      1.32 o 
   4   5  13       37.82       42.80      2.36 o 
   5   5  13      652.03      662.59      9.42 o 
   6   5  13       18.22       15.51      2.82 o 
  -8   6  13       57.53       55.89      2.57 o 
  -7   6  13        8.01        6.20      1.37 o 
  -6   6  13      130.06      114.55      4.59 o 
  -5   6  13       11.39        3.25      1.12 o 
  -4   6  13       68.44       60.99      1.78 o 
  -3   6  13      265.38      288.20      4.10 o 
  -2   6  13       31.09       16.88      1.12 o 
  -1   6  13       34.32       28.79      1.41 o 
   0   6  13       15.68       11.61      1.36 o 
   1   6  13      135.12      128.64      2.57 o 
   2   6  13       56.73       51.34      2.31 o 
   3   6  13       19.11       18.79      2.17 o 
   4   6  13       18.74       18.16      1.90 o 
   5   6  13        5.22        7.65      1.76 o 
   6   6  13        0.00        0.82      1.69 o 
  -8   7  13        6.70       12.62      1.93 o 
  -7   7  13        6.25        4.36      1.72 o 
  -6   7  13       23.64       15.08      1.57 o 
  -5   7  13       27.78       23.13      1.58 o 
  -4   7  13     1887.42     1504.66     16.93 o 
  -3   7  13       33.61       29.22      1.32 o 
  -2   7  13      537.91      383.20      6.85 o 
  -1   7  13       19.54       10.27      1.08 o 
   0   7  13       67.63       77.21      2.03 o 
   1   7  13       20.32       19.12      1.66 o 
   2   7  13       84.61       77.86      2.83 o 
   3   7  13       15.51       16.28      2.21 o 
   4   7  13       85.99       81.35      4.80 o 
   5   7  13      467.27      472.36      7.67 o 
   6   7  13       42.93       41.43      4.27 o 
  -7   8  13        0.82        0.15      1.30 o 
  -6   8  13      137.03      124.22      3.09 o 
  -5   8  13       70.98       56.11      2.18 o 
  -4   8  13       45.28       36.99      1.59 o 
  -3   8  13      736.51      635.76      6.44 o 
  -2   8  13      726.25      617.01      6.16 o 
  -1   8  13        2.85        1.96      1.10 o 
   0   8  13      192.12      170.16      4.02 o 
   1   8  13        1.46        2.70      1.29 o 
   2   8  13        0.09       -1.31      1.24 o 
   3   8  13      143.75      136.27      3.66 o 
   4   8  13      361.89      372.13      6.48 o 
   5   8  13      124.04      124.91      3.89 o 
  -7   9  13        0.32       -1.74      1.25 o 
  -6   9  13      117.26      118.98      3.03 o 
  -5   9  13        3.89        6.15      1.24 o 
  -4   9  13       55.52       80.36      2.08 o 
  -3   9  13      196.22      165.70      2.79 o 
  -2   9  13       73.18       51.59      2.58 o 
  -1   9  13      233.58      227.73      3.63 o 
   0   9  13       48.09       51.74      2.18 o 
   1   9  13        3.22        6.03      1.40 o 
   2   9  13       28.48       31.98      3.02 o 
   3   9  13      343.83      347.17      6.12 o 
   4   9  13       77.59       81.14      3.18 o 
   5   9  13     1873.22     1844.66     26.12 o 
  -6  10  13        1.43        1.10      1.28 o 
  -5  10  13        2.48        2.18      1.18 o 
  -4  10  13      110.41       98.57      2.30 o 
  -3  10  13       53.11       47.55      1.80 o 
  -2  10  13       47.37       37.21      2.12 o 
  -1  10  13      106.71       92.89      3.69 o 
   0  10  13       70.24       64.99      2.24 o 
   1  10  13      307.41      311.38      8.32 o 
   2  10  13       99.54      103.27      4.03 o 
   3  10  13        3.18        5.06      1.62 o 
   4  10  13        7.72        3.84      1.72 o 
   5  10  13      212.90      228.17     12.37 o 
  -6  11  13       27.44       25.00      2.19 o 
  -5  11  13        4.27        2.83      1.12 o 
  -4  11  13        6.21       11.83      1.40 o 
  -3  11  13       57.66       62.24      2.21 o 
  -2  11  13      113.06      109.41      3.18 o 
  -1  11  13      112.63      119.33      2.79 o 
   0  11  13        1.18        1.85      1.21 o 
   1  11  13       16.61       17.86      1.86 o 
   2  11  13      239.94      236.72      4.91 o 
   3  11  13       17.95       21.06      2.93 o 
   4  11  13      419.90      414.08      7.87 o 
  -5  12  13        0.38       -0.11      1.58 o 
  -4  12  13      395.25      450.79      6.10 o 
  -3  12  13       58.08       59.49      2.21 o 
  -2  12  13       11.22        8.89      1.61 o 
  -1  12  13       51.70       53.82      2.52 o 
   0  12  13       22.29       28.62      1.80 o 
   1  12  13       29.92       29.36      2.18 o 
   2  12  13        9.68       10.14      1.84 o 
   3  12  13       88.72       92.92      3.45 o 
  -5  13  13        2.88        2.78      1.72 o 
  -4  13  13       12.16       15.09      1.97 o 
  -3  13  13      215.37      282.05      4.64 o 
  -2  13  13      226.03      245.06      4.96 o 
  -1  13  13        0.01        3.68      1.52 o 
   0  13  13       13.98       18.78      1.83 o 
   1  13  13        0.24        0.62      1.54 o 
   2  13  13       44.34       37.46      2.65 o 
   3  13  13        6.01        5.27      1.86 o 
  -4  14  13      293.21      348.82      8.68 o 
  -3  14  13       13.98       20.43      2.75 o 
  -2  14  13      127.96      146.14      4.02 o 
  -1  14  13       38.23       40.92      2.50 o 
   0  14  13        9.33        9.39      1.53 o 
   1  14  13        0.17        1.34      1.68 o 
   2  14  13       14.83       13.97      2.09 o 
  -2  15  13      302.47      334.03      7.69 o 
  -1  15  13        2.91        7.94      2.25 o 
   0  15  13      212.26      246.68      4.52 o 
  -8   0  14       97.64      109.11      4.51 o 
  -7   0  14        4.79        3.61      2.42 o 
  -6   0  14      840.79      844.20     13.49 o 
  -5   0  14        2.14        1.72      1.83 o 
  -4   0  14     1883.95     1834.99     24.73 o 
  -3   0  14      434.31      412.57      7.17 o 
  -2   0  14        0.38        8.06      6.74 o 
  -1   0  14     6871.62     6780.00     81.98 o 
   0   0  14      151.76      135.03      3.76 o 
   1   0  14       98.39       92.41      3.13 o 
   2   0  14        0.71        0.97      1.36 o 
   3   0  14        3.79        4.22      1.53 o 
   4   0  14        1.29        0.70      1.71 o 
   5   0  14      560.50      570.32     10.12 o 
   6   0  14      830.33      795.79     13.25 o 
  -8   1  14      190.62      191.39      4.00 o 
  -7   1  14       21.03       18.75      1.70 o 
  -6   1  14      143.97      148.31      3.21 o 
  -5   1  14       12.23       12.17      1.47 o 
  -4   1  14       18.96       18.57      1.34 o 
  -3   1  14    10982.48    10859.16     94.02 o 
  -2   1  14     1075.04     1057.64     10.35 o 
  -1   1  14     1727.09     1672.14     15.54 o 
   0   1  14      230.54      224.78      3.44 o 
   1   1  14      347.49      345.18      4.56 o 
   2   1  14      284.00      266.12      4.02 o 
   3   1  14       96.67       98.04      2.55 o 
   4   1  14       36.99       37.18      1.89 o 
   5   1  14       55.98       57.25      2.69 o 
   6   1  14       47.74       59.58      3.82 o 
  -8   2  14       16.93       19.58      1.83 o 
  -7   2  14      135.66      131.56      3.26 o 
  -6   2  14       19.73       17.73      1.56 o 
  -5   2  14        3.23        2.14      1.21 o 
  -4   2  14        5.13        8.16      1.13 o 
  -3   2  14      607.62      592.76      5.81 o 
  -2   2  14      224.47      226.22      3.36 o 
  -1   2  14     1980.92     1939.64     17.79 o 
   0   2  14      290.82      274.51      3.91 o 
   1   2  14      138.16      143.32      2.81 o 
   2   2  14       67.53       64.54      1.99 o 
   3   2  14        3.74        1.97      1.04 o 
   4   2  14       13.32       15.12      1.50 o 
   5   2  14        0.73       -0.77      1.16 o 
   6   2  14      368.88      338.39      6.28 o 
  -8   3  14       44.85       46.52      2.34 o 
  -7   3  14       49.52       46.27      2.21 o 
  -6   3  14        0.62        0.42      1.28 o 
  -5   3  14       89.29       87.02      2.40 o 
  -4   3  14      209.15      194.67      3.28 o 
  -3   3  14       23.56       22.42      1.32 o 
  -2   3  14      289.07      286.28      3.39 o 
  -1   3  14       27.43       37.12      1.81 o 
   0   3  14       98.62       94.19      3.17 o 
   1   3  14      309.99      301.74      4.83 o 
   2   3  14        5.55        6.37      1.25 o 
   3   3  14        5.79        3.95      1.25 o 
   4   3  14        3.55        5.25      1.20 o 
   5   3  14        2.13        5.26      1.62 o 
   6   3  14      192.25      187.81      4.71 o 
  -8   4  14        8.63        9.41      1.59 o 
  -7   4  14        0.20       -1.73      1.18 o 
  -6   4  14       17.78       17.38      1.54 o 
  -5   4  14       57.11       53.11      2.01 o 
  -4   4  14        6.76        5.94      1.06 o 
  -3   4  14       22.30       14.96      1.04 o 
  -2   4  14       37.11       30.85      1.25 o 
  -1   4  14       70.49       71.68      1.93 o 
   0   4  14       84.75       68.91      1.97 o 
   1   4  14       93.65       99.80      4.90 o 
   2   4  14        0.03        0.51      0.97 o 
   3   4  14       95.85       94.01      2.99 o 
   4   4  14       30.06       32.86      2.22 o 
   5   4  14       14.81       14.04      1.97 o 
   6   4  14        1.11       -0.57      1.67 o 
  -8   5  14        1.84        2.26      1.64 o 
  -7   5  14       36.17       46.26      2.64 o 
  -6   5  14       14.43       17.63      1.81 o 
  -5   5  14        1.54        0.68      1.05 o 
  -4   5  14       35.85       32.36      1.60 o 
  -3   5  14      301.39      236.71      3.56 o 
  -2   5  14        0.46        0.75      0.90 o 
  -1   5  14       21.43       12.71      1.21 o 
   0   5  14       10.93       10.62      1.12 o 
   1   5  14       22.30       21.35      1.38 o 
   2   5  14       73.79       74.24      2.96 o 
   3   5  14       47.46       42.50      2.32 o 
   4   5  14        1.09        0.96      1.40 o 
   5   5  14      294.49      263.86      5.43 o 
   6   5  14       18.09       17.94      2.26 o 
  -7   6  14       19.34       24.31      1.83 o 
  -6   6  14       50.20       47.24      2.15 o 
  -5   6  14        2.44        6.89      1.24 o 
  -4   6  14       12.84        9.87      1.20 o 
  -3   6  14      204.66      164.94      2.64 o 
  -2   6  14      272.03      232.99      3.59 o 
  -1   6  14       89.00       79.33      2.08 o 
   0   6  14        3.99        6.91      1.26 o 
   1   6  14       44.13       40.02      1.72 o 
   2   6  14        3.70        3.95      1.85 o 
   3   6  14        5.50        4.42      1.47 o 
   4   6  14        1.32        2.90      1.51 o 
   5   6  14        0.01       -0.22      1.62 o 
  -7   7  14       80.60       76.20      2.73 o 
  -6   7  14       77.00       64.97      2.41 o 
  -5   7  14        2.56        2.80      1.12 o 
  -4   7  14       60.02       48.44      1.71 o 
  -3   7  14       56.53       54.26      1.68 o 
  -2   7  14     1451.80     1382.02     16.14 o 
  -1   7  14      195.29      194.57      3.24 o 
   0   7  14      153.86      138.58      2.79 o 
   1   7  14       18.46       13.95      1.64 o 
   2   7  14        0.53        0.68      1.44 o 
   3   7  14        4.23        3.61      1.55 o 
   4   7  14       88.32       81.12      3.18 o 
   5   7  14      732.13      705.85     13.61 o 
  -7   8  14       15.93       16.00      1.66 o 
  -6   8  14      100.91       90.83      3.44 o 
  -5   8  14        0.03        1.13      1.10 o 
  -4   8  14        1.25        0.94      0.93 o 
  -3   8  14       15.61       13.01      1.35 o 
  -2   8  14      230.76      213.83      3.86 o 
  -1   8  14       45.97       45.82      1.80 o 
   0   8  14        2.49        2.41      2.13 o 
   1   8  14      180.32      160.33      4.60 o 
   2   8  14       87.37       92.04      3.36 o 
   3   8  14        9.88       11.61      1.77 o 
   4   8  14      286.30      290.98      9.89 o 
   5   8  14      269.45      262.87      5.66 o 
  -6   9  14       42.86       39.94      2.15 o 
  -5   9  14       22.56       19.79      1.64 o 
  -4   9  14        0.50        1.58      1.07 o 
  -3   9  14        8.59       15.10      1.40 o 
  -2   9  14       46.50       31.33      1.93 o 
  -1   9  14      563.23      505.96      7.19 o 
   0   9  14        0.07       -0.60      1.45 o 
   1   9  14        5.92        5.60      2.21 o 
   2   9  14      102.12       99.43      3.20 o 
   3   9  14      445.00      438.06      7.21 o 
   4   9  14      103.65       99.37      3.52 o 
  -6  10  14       30.27       27.47      2.15 o 
  -5  10  14        0.83       -0.54      1.18 o 
  -4  10  14       41.62       46.29      1.81 o 
  -3  10  14       16.54       12.66      1.61 o 
  -2  10  14       61.52       56.16      2.50 o 
  -1  10  14        9.27        5.80      1.43 o 
   0  10  14       10.97        9.30      1.94 o 
   1  10  14        7.20        6.28      1.61 o 
   2  10  14        1.94        1.58      1.55 o 
   3  10  14        0.42        2.42      1.66 o 
   4  10  14      215.23      218.96      5.16 o 
  -5  11  14        2.48        6.69      1.41 o 
  -4  11  14        2.56        3.05      1.28 o 
  -3  11  14       95.47      117.34      3.58 o 
  -2  11  14       44.14       44.75      2.41 o 
  -1  11  14       10.05       15.28      2.78 o 
   0  11  14      254.23      241.33      9.69 o 
   1  11  14      147.99      135.48      3.73 o 
   2  11  14        0.28       -2.72      1.82 o 
   3  11  14       33.08       28.21      2.35 o 
  -5  12  14        2.92       -1.37      1.95 o 
  -4  12  14       39.56       35.09      2.35 o 
  -3  12  14      105.45      115.89      3.54 o 
  -2  12  14      146.24      151.82      3.89 o 
  -1  12  14        5.99        3.29      1.80 o 
   0  12  14      192.69      184.82      4.27 o 
   1  12  14      217.10      219.11      4.78 o 
   2  12  14        5.20        7.62      1.79 o 
   3  12  14       38.64       37.27      2.71 o 
  -4  13  14        1.73        3.51      2.10 o 
  -3  13  14     1356.78     1560.57     18.26 o 
  -2  13  14       58.89       63.12      2.87 o 
  -1  13  14      128.57      144.77      4.89 o 
   0  13  14      166.17      196.78      4.52 o 
   1  13  14        9.17        8.27      1.86 o 
   2  13  14        8.06        5.45      1.81 o 
  -2  14  14       60.26       80.49      3.91 o 
  -1  14  14      596.82      687.87     12.12 o 
   0  14  14       59.09       58.20      2.90 o 
   1  14  14        3.92       10.11      3.27 o 
  -8   1  15      201.80      219.05      4.42 o 
  -7   1  15       61.41       65.01      2.50 o 
  -6   1  15       95.31      103.62      2.81 o 
  -5   1  15      275.50      276.33      4.45 o 
  -4   1  15        0.70        1.10      0.95 o 
  -3   1  15      216.64      225.23      7.09 o 
  -2   1  15     1830.96     1772.38     16.44 o 
  -1   1  15      962.55      927.02     16.31 o 
   0   1  15     1228.80     1178.56     16.81 o 
   1   1  15       51.83       48.99      1.91 o 
   2   1  15      102.50       95.61      2.49 o 
   3   1  15      145.26      153.65      3.15 o 
   4   1  15        8.90        7.06      1.36 o 
   5   1  15       32.50       32.81      1.97 o 
   6   1  15        6.08        5.58      1.65 o 
  -8   2  15       10.31       10.28      1.61 o 
  -7   2  15        0.01        0.22      1.24 o 
  -6   2  15       44.64       50.07      2.17 o 
  -5   2  15        1.80        1.51      1.12 o 
  -4   2  15        8.17        5.95      1.05 o 
  -3   2  15        6.13        5.38      1.50 o 
  -2   2  15       53.00       50.83      1.80 o 
  -1   2  15       39.24       45.77      1.79 o 
   0   2  15      149.48      160.33      3.00 o 
   1   2  15      115.37      116.29      2.62 o 
   2   2  15      707.30      676.06      7.69 o 
   3   2  15        9.89        7.72      1.25 o 
   4   2  15       23.60       26.38      1.99 o 
   5   2  15        1.17        0.41      1.29 o 
   6   2  15       15.97       13.18      2.07 o 
  -8   3  15       46.50       54.00      2.53 o 
  -7   3  15       79.08       91.05      2.77 o 
  -6   3  15       40.67       40.80      2.01 o 
  -5   3  15        3.05        4.06      1.15 o 
  -4   3  15       24.56       26.08      1.50 o 
  -3   3  15      271.83      253.11      6.69 o 
  -2   3  15       92.59       90.72      2.64 o 
  -1   3  15     2221.79     2186.24     23.51 o 
   0   3  15     1061.20     1049.13     15.65 o 
   1   3  15      255.67      258.79      3.96 o 
   2   3  15        5.62        8.78      1.40 o 
   3   3  15       11.25       12.31      1.45 o 
   4   3  15       17.35       20.76      1.64 o 
   5   3  15        6.86        5.39      1.68 o 
  -7   4  15       51.22       55.83      2.37 o 
  -6   4  15        2.93        2.65      1.37 o 
  -5   4  15        7.61        7.93      2.90 o 
  -4   4  15       77.65       80.73      2.69 o 
  -3   4  15        0.57        1.18      0.91 o 
  -2   4  15      176.10      134.53      3.17 o 
  -1   4  15      217.25      232.05      3.66 o 
   0   4  15       67.58       56.67      1.91 o 
   1   4  15       71.52       76.31      2.20 o 
   2   4  15        5.92        6.06      1.14 o 
   3   4  15        7.98        8.04      1.28 o 
   4   4  15        1.02       -0.30      1.37 o 
   5   4  15        3.93        3.49      1.69 o 
  -7   5  15        0.33       -1.71      1.23 o 
  -6   5  15        0.34        0.63      1.66 o 
  -5   5  15        3.08        3.06      1.15 o 
  -4   5  15       44.47       35.82      2.06 o 
  -3   5  15       13.12       14.69      1.29 o 
  -2   5  15     1264.90     1077.44     12.77 o 
  -1   5  15      260.23      247.35      3.76 o 
   0   5  15      528.02      502.72      6.08 o 
   1   5  15       36.22       39.24      1.91 o 
   2   5  15       88.90       93.58      2.93 o 
   3   5  15       70.65       69.75      4.35 o 
   4   5  15        0.05       -0.34      1.47 o 
   5   5  15        4.98        5.81      1.81 o 
  -7   6  15       30.11       32.69      2.09 o 
  -6   6  15       64.80       67.84      2.47 o 
  -5   6  15       14.07       18.14      1.50 o 
  -4   6  15        1.40        3.31      1.29 o 
  -3   6  15        2.34        0.34      1.00 o 
  -2   6  15      302.10      236.71      5.15 o 
  -1   6  15       20.10       17.59      1.32 o 
   0   6  15      399.37      332.76      4.63 o 
   1   6  15       80.39       77.76      3.80 o 
   2   6  15       26.01       24.43      1.96 o 
   3   6  15       16.50       15.76      1.85 o 
   4   6  15       77.86       69.40      3.00 o 
   5   6  15       36.97       36.06      2.60 o 
  -7   7  15       89.87       93.67      2.97 o 
  -6   7  15       17.82       15.72      1.62 o 
  -5   7  15        1.28       -0.45      1.09 o 
  -4   7  15      105.14       88.77      4.04 o 
  -3   7  15        0.64        1.61      1.04 o 
  -2   7  15     1421.69     1150.49     14.69 o 
  -1   7  15       95.10       77.33      3.99 o 
   0   7  15       21.00       15.75      2.18 o 
   1   7  15        0.21       -1.46      1.25 o 
   2   7  15        3.42        3.33      1.47 o 
   3   7  15       30.84       24.82      2.16 o 
   4   7  15        2.35        2.57      1.55 o 
   5   7  15       22.28       20.87      2.27 o 
  -6   8  15      107.56      102.66      2.93 o 
  -5   8  15       31.60       33.95      1.88 o 
  -4   8  15        4.83        3.55      1.36 o 
  -3   8  15       69.96       65.63      2.52 o 
  -2   8  15      138.12       98.19      2.88 o 
  -1   8  15        0.78        0.52      1.27 o 
   0   8  15     1034.51      914.30     11.31 o 
   1   8  15      226.27      208.08      4.41 o 
   2   8  15       17.25       12.37      1.74 o 
   3   8  15       10.97       10.18      1.77 o 
   4   8  15       19.56       18.30      2.16 o 
  -6   9  15      141.02      139.02      3.38 o 
  -5   9  15        9.90        7.64      1.50 o 
  -4   9  15      106.42      105.79      2.74 o 
  -3   9  15       20.46       14.14      1.40 o 
  -2   9  15      178.85      197.53      7.27 o 
  -1   9  15      550.17      479.15     18.86 o 
   0   9  15       91.08       96.20      3.12 o 
   1   9  15      131.08      125.08      4.91 o 
   2   9  15       95.66       95.36      3.23 o 
   3   9  15       48.99       47.48      2.70 o 
   4   9  15       43.13       43.54      2.76 o 
  -6  10  15        0.16        0.35      1.38 o 
  -5  10  15       11.99       13.46      2.06 o 
  -4  10  15        3.34        0.40      1.41 o 
  -3  10  15       17.94       20.69      1.86 o 
  -2  10  15        5.09        3.85      1.75 o 
  -1  10  15       64.08       59.99      3.30 o 
   0  10  15      115.23      128.54      3.57 o 
   1  10  15        2.18        3.73      1.50 o 
   2  10  15       10.93        8.99      1.81 o 
   3  10  15        3.16        6.90      1.83 o 
  -5  11  15       64.79       72.52      3.85 o 
  -4  11  15        0.40       -1.56      1.41 o 
  -3  11  15        6.74        8.70      1.67 o 
  -2  11  15       38.25       59.76      4.26 o 
  -1  11  15      194.41      212.81      5.73 o 
   0  11  15       41.54       34.32      2.25 o 
   1  11  15      234.62      230.29      6.82 o 
   2  11  15        2.40        4.17      1.75 o 
   3  11  15       68.14       65.23      3.18 o 
  -4  12  15      135.82      148.60      4.12 o 
  -3  12  15       40.15       51.91      2.71 o 
  -2  12  15       92.49      109.88      4.30 o 
  -1  12  15      153.83      176.82      5.26 o 
   0  12  15      108.53      127.56      3.70 o 
   1  12  15       15.58       14.64      2.02 o 
   2  12  15       49.39       55.38      3.05 o 
  -3  13  15       11.69        2.61      1.70 o 
  -2  13  15      497.00      578.98     10.70 o 
  -1  13  15        0.34        2.84      2.08 o 
   0  13  15       59.24       56.21      4.49 o 
   1  13  15      203.10      231.49      7.89 o 
  -7   0  16      262.05      271.30      7.27 o 
  -6   0  16      187.14      193.35      5.37 o 
  -5   0  16        0.31        1.06      1.50 o 
  -4   0  16     1476.78     1449.12     30.27 o 
  -3   0  16        7.09        6.50      2.25 o 
  -2   0  16      261.26      258.47      5.42 o 
  -1   0  16     4301.38     4317.37     53.51 o 
   0   0  16     3038.85     2956.29     37.65 o 
   1   0  16     5605.85     5662.68     69.64 o 
   2   0  16      513.19      497.97     16.55 o 
   3   0  16      169.35      167.20      4.84 o 
   4   0  16        2.63        1.53      1.90 o 
   5   0  16        0.45       -0.28      1.77 o 
  -7   1  16       11.91       10.74      1.55 o 
  -6   1  16       72.35       73.77      2.53 o 
  -5   1  16       11.40        8.97      1.29 o 
  -4   1  16       45.17       46.09      2.92 o 
  -3   1  16       47.03       45.40      2.63 o 
  -2   1  16      239.77      232.76      4.25 o 
  -1   1  16     2697.96     2698.24     39.13 o 
   0   1  16      358.40      372.08      4.99 o 
   1   1  16      118.56      124.36      2.85 o 
   2   1  16       23.20       22.85      1.61 o 
   3   1  16      190.01      194.18      3.70 o 
   4   1  16       79.95       74.04      2.51 o 
   5   1  16       67.96       67.76      2.61 o 
  -7   2  16       23.74       28.90      2.35 o 
  -6   2  16       10.20       12.18      1.47 o 
  -5   2  16        4.40        5.96      1.21 o 
  -4   2  16       28.18       24.93      3.72 o 
  -3   2  16       10.27       11.90      1.75 o 
  -2   2  16       31.40       26.25      1.73 o 
  -1   2  16     1596.11     1585.54     20.34 o 
   0   2  16        3.98        4.59      1.16 o 
   1   2  16     1604.05     1603.85     15.52 o 
   2   2  16        0.87        2.14      1.13 o 
   3   2  16        0.17        1.89      1.21 o 
   4   2  16        9.59        8.81      1.65 o 
   5   2  16        5.85        5.72      1.84 o 
  -7   3  16       15.24       13.50      1.64 o 
  -6   3  16       13.79       18.01      1.61 o 
  -5   3  16      212.65      214.97      4.49 o 
  -4   3  16        9.14       12.34      3.13 o 
  -3   3  16       43.27       39.00      2.67 o 
  -2   3  16       86.81       85.26      2.70 o 
  -1   3  16      299.58      286.56      6.85 o 
   0   3  16      833.49      812.37     10.29 o 
   1   3  16      202.48      188.60      3.96 o 
   2   3  16      407.26      397.38      6.28 o 
   3   3  16       50.19       51.97      2.59 o 
   4   3  16       39.71       33.65      2.36 o 
   5   3  16       14.03        7.17      1.84 o 
  -7   4  16       90.79       99.07      2.98 o 
  -6   4  16       68.01       74.06      2.93 o 
  -5   4  16       23.60       23.06      2.32 o 
  -4   4  16        0.14        0.95      1.42 o 
  -3   4  16       71.79       72.62      3.21 o 
  -2   4  16        0.88        1.47      1.14 o 
  -1   4  16       49.63       44.06      1.84 o 
   0   4  16       70.89       68.72      2.16 o 
   1   4  16      223.19      213.91      3.64 o 
   2   4  16      167.67      164.57      3.30 o 
   3   4  16      102.83      107.26      3.39 o 
   4   4  16        0.52        3.07      1.58 o 
   5   4  16        5.82        8.18      1.91 o 
  -7   5  16      125.19      141.33      5.80 o 
  -6   5  16       12.36       12.54      1.52 o 
  -5   5  16        9.60        9.24      1.55 o 
  -4   5  16       20.69       22.95      2.34 o 
  -3   5  16       23.65       18.14      1.61 o 
  -2   5  16      116.58      101.18      4.02 o 
  -1   5  16      362.31      300.42      4.35 o 
   0   5  16      248.12      210.80      3.62 o 
   1   5  16      212.11      195.75      3.51 o 
   2   5  16       44.67       42.17      2.41 o 
   3   5  16        8.28        8.58      2.52 o 
   4   5  16        1.17        3.42      1.65 o 
   5   5  16       31.68       34.45      3.77 o 
  -7   6  16       10.53       17.82      1.79 o 
  -6   6  16       16.12       17.43      1.67 o 
  -5   6  16       10.91       21.14      1.92 o 
  -4   6  16        0.00       -0.03      1.29 o 
  -3   6  16        8.35       16.07      1.59 o 
  -2   6  16       20.90       19.87      1.70 o 
  -1   6  16       14.23       13.72      1.31 o 
   0   6  16      407.39      371.44      5.09 o 
   1   6  16      389.76      355.37      5.94 o 
   2   6  16       47.82       43.23      2.48 o 
   3   6  16        2.03        0.67      1.72 o 
   4   6  16        5.30        7.58      1.77 o 
  -6   7  16      199.24      210.34      4.10 o 
  -5   7  16        8.65        7.57      1.64 o 
  -4   7  16      143.53      118.43      3.31 o 
  -3   7  16        2.15        3.63      1.25 o 
  -2   7  16        0.06        0.53      1.16 o 
  -1   7  16      122.47      106.89      3.17 o 
   0   7  16      258.56      262.55      4.91 o 
   1   7  16       70.68       65.77      2.73 o 
   2   7  16       88.95       81.13      3.05 o 
   3   7  16        8.56        6.43      1.69 o 
   4   7  16       21.17       19.20      2.20 o 
  -6   8  16      144.15      154.66      3.69 o 
  -5   8  16      117.22      107.25      3.39 o 
  -4   8  16        1.12        1.87      1.73 o 
  -3   8  16        1.63        0.80      1.17 o 
  -2   8  16       43.24       47.93      3.88 o 
  -1   8  16       23.94       26.63      3.78 o 
   0   8  16      218.48      202.92      5.28 o 
   1   8  16       58.23       59.11      3.73 o 
   2   8  16        2.33        1.34      1.53 o 
   3   8  16       62.90       57.28      2.91 o 
   4   8  16       27.54       28.36      2.49 o 
  -5   9  16       63.20       63.62      2.89 o 
  -4   9  16       45.42       46.53      2.85 o 
  -3   9  16       40.48       36.50      2.72 o 
  -2   9  16        3.22        3.83      1.71 o 
  -1   9  16        0.04        0.30      1.63 o 
   0   9  16       58.59       46.64      2.48 o 
   1   9  16       67.22       62.27      2.80 o 
   2   9  16       63.91       61.95      3.51 o 
   3   9  16       16.36       18.21      2.12 o 
  -5  10  16       66.79       58.86      5.04 o 
  -4  10  16       21.64       26.54      2.59 o 
  -3  10  16        7.02        8.33      1.96 o 
  -2  10  16        6.63        8.88      2.01 o 
  -1  10  16       87.28       92.97      3.93 o 
   0  10  16      226.74      220.11      4.73 o 
   1  10  16      329.48      318.23      5.94 o 
   2  10  16       60.64       59.26      2.94 o 
   3  10  16       19.73       19.16      2.29 o 
  -4  11  16       20.65       26.31      2.76 o 
  -3  11  16        3.39       -0.41      1.84 o 
  -2  11  16       34.65       43.26      3.13 o 
  -1  11  16       30.94       35.34      3.19 o 
   0  11  16        0.35       -0.88      1.57 o 
   1  11  16        9.49       10.30      1.86 o 
   2  11  16        7.68        7.29      1.88 o 
  -3  12  16      129.74      146.31      5.97 o 
  -2  12  16      139.68      148.80      5.02 o 
  -1  12  16      421.61      466.36     12.30 o 
   0  12  16        0.62       -0.02      1.87 o 
   1  12  16       90.91       97.24      3.50 o 
  -7   1  17      197.04      209.64      4.22 o 
  -6   1  17      119.72      137.93      3.81 o 
  -5   1  17       36.86       36.50      2.92 o 
  -4   1  17       88.62       87.51      3.71 o 
  -3   1  17      117.55      109.30      3.89 o 
  -2   1  17        6.71        7.01      1.34 o 
  -1   1  17      153.18      164.72      3.12 o 
   0   1  17      533.94      536.50      8.70 o 
   1   1  17      917.36      909.69     16.26 o 
   2   1  17        1.44        0.86      1.24 o 
   3   1  17       94.04       90.38      2.78 o 
   4   1  17      233.51      223.35      6.81 o 
   5   1  17        3.86        4.17      1.68 o 
  -7   2  17      282.99      314.68      5.21 o 
  -6   2  17      324.30      365.10      6.46 o 
  -5   2  17        0.10        1.22      1.67 o 
  -4   2  17       47.31       48.82      6.21 o 
  -3   2  17       16.40       17.52      2.05 o 
  -2   2  17        4.99        6.83      1.30 o 
  -1   2  17        0.05        0.04      0.96 o 
   0   2  17      406.99      392.26      5.27 o 
   1   2  17      612.30      625.30      7.86 o 
   2   2  17      451.96      448.25      6.00 o 
   3   2  17      104.40      110.33      3.74 o 
   4   2  17       60.36       58.40      3.60 o 
  -7   3  17      198.44      212.21      6.01 o 
  -6   3  17        5.18        6.35      1.66 o 
  -5   3  17       31.28       26.61      3.55 o 
  -4   3  17      139.56      143.63      6.33 o 
  -3   3  17       22.36       22.74      3.61 o 
  -2   3  17       39.67       35.69      2.03 o 
  -1   3  17       96.70       86.00      2.35 o 
   0   3  17      157.08      143.72      4.28 o 
   1   3  17      802.52      776.21     10.18 o 
   2   3  17      338.21      339.39      5.84 o 
   3   3  17       44.00       50.28      2.25 o 
   4   3  17       77.93       78.03      3.25 o 
  -7   4  17      257.75      300.83      6.10 o 
  -6   4  17       79.89       84.94      3.14 o 
  -5   4  17       43.75       48.55      3.13 o 
  -4   4  17        5.03        5.02      1.76 o 
  -3   4  17       28.51       30.20      2.55 o 
  -2   4  17       42.56       41.17      2.16 o 
  -1   4  17        8.77       14.73      1.69 o 
   0   4  17      316.29      275.48      6.38 o 
   1   4  17      417.50      428.33      5.76 o 
   2   4  17        0.12        1.97      1.24 o 
   3   4  17      168.54      157.30      4.89 o 
   4   4  17       85.98       80.14      3.41 o 
  -6   5  17       57.33       66.15      3.00 o 
  -5   5  17        5.43        6.45      1.96 o 
  -4   5  17       13.04       10.34      2.05 o 
  -3   5  17       21.06       26.20      2.54 o 
  -2   5  17        0.67        0.86      1.18 o 
  -1   5  17       29.90       29.05      2.71 o 
   0   5  17      136.30      137.65      2.98 o 
   1   5  17       94.58       93.67      2.56 o 
   2   5  17       20.49       24.25      2.11 o 
   3   5  17       78.28       78.62      3.71 o 
   4   5  17      126.77      127.15      4.17 o 
  -6   6  17       10.15        8.37      2.07 o 
  -5   6  17       19.47       23.08      2.51 o 
  -4   6  17        2.56        2.37      1.63 o 
  -3   6  17        0.16       -1.35      1.36 o 
  -2   6  17       27.52       24.60      1.86 o 
  -1   6  17        0.00       -0.16      1.23 o 
   0   6  17      731.21      636.80      9.26 o 
   1   6  17       15.23       12.26      1.75 o 
   2   6  17      442.50      411.14      6.85 o 
   3   6  17       28.20       24.08      2.22 o 
   4   6  17        0.61       -2.02      1.61 o 
  -6   7  17       13.48       17.81      2.04 o 
  -5   7  17       18.97       18.44      2.34 o 
  -4   7  17      151.20      139.88      4.68 o 
  -3   7  17        1.43        2.72      2.09 o 
  -2   7  17        2.44        2.75      1.27 o 
  -1   7  17        3.65        1.85      1.71 o 
   0   7  17      178.92      149.80      3.80 o 
   1   7  17        5.75        2.25      1.49 o 
   2   7  17      194.42      182.19      4.41 o 
   3   7  17       76.77       76.16      3.23 o 
  -5   8  17      265.70      279.42      9.75 o 
  -4   8  17       49.47       47.55      3.03 o 
  -3   8  17        6.38        9.11      1.53 o 
  -2   8  17        3.41        5.58      2.25 o 
  -1   8  17        1.05        2.15      1.65 o 
   0   8  17      214.77      179.71      4.18 o 
   1   8  17      215.13      193.07      5.91 o 
   2   8  17      232.98      226.97      4.98 o 
   3   8  17       43.17       42.60      2.77 o 
  -5   9  17       11.32       16.19      2.38 o 
  -4   9  17      135.85      137.64      4.64 o 
  -3   9  17       84.05       84.35      3.71 o 
  -2   9  17      116.28      108.67      4.09 o 
  -1   9  17       22.81       16.99      4.55 o 
   0   9  17      117.36      109.18      3.55 o 
   1   9  17       70.18       59.66      2.91 o 
   2   9  17       68.62       63.64      3.07 o 
  -4  10  17      113.70      101.68      6.15 o 
  -3  10  17        6.40        3.67      1.92 o 
  -2  10  17        1.55        1.12      1.75 o 
  -1  10  17        4.67        4.89      1.92 o 
   0  10  17        0.73        2.96      1.84 o 
   1  10  17       38.10       38.08      2.55 o 
   2  10  17      115.93      129.90      5.43 o 
  -3  11  17       75.69       81.32      3.97 o 
  -2  11  17       49.77       50.00      5.91 o 
  -1  11  17      105.24      132.92      4.85 o 
   0  11  17       99.34      129.77      4.68 o 
   1  11  17      103.34      123.70      7.03 o 
  -6   0  18       93.55       79.69      5.56 o 
  -5   0  18        0.01       -1.77      2.36 o 
  -4   0  18      182.40      189.99      7.80 o 
  -3   0  18       10.43       12.65      2.84 o 
  -2   0  18      192.89      180.53      7.09 o 
  -1   0  18       42.31       46.19      2.72 o 
   0   0  18        0.76        2.73      1.65 o 
   1   0  18     2804.67     2832.65     53.56 o 
   2   0  18     2010.74     2081.30     28.30 o 
   3   0  18     1131.02     1131.38     27.67 o 
   4   0  18        4.22        0.55      5.08 o 
  -6   1  18       86.74       87.00      4.22 o 
  -5   1  18      242.86      257.63      6.73 o 
  -4   1  18       20.17       22.97      2.47 o 
  -3   1  18        6.66       12.49      6.68 o 
  -2   1  18      389.34      379.83      7.77 o 
  -1   1  18       79.55       83.50      2.39 o 
   0   1  18       33.48       35.96      1.89 o 
   1   1  18       26.08       31.21      1.87 o 
   2   1  18      290.57      295.69      5.90 o 
   3   1  18     1123.58     1122.34     12.10 o 
   4   1  18      324.78      333.33      5.39 o 
  -6   2  18      222.76      240.21      6.60 o 
  -5   2  18      114.62      126.33      4.64 o 
  -4   2  18       82.18       88.77      3.76 o 
  -3   2  18       69.43       67.89      3.30 o 
  -2   2  18       20.50       20.39      2.17 o 
  -1   2  18       43.99       47.60      1.96 o 
   0   2  18      108.00      103.07      2.63 o 
   1   2  18      845.26      837.88      9.37 o 
   2   2  18      259.82      262.90      6.71 o 
   3   2  18      362.62      366.97      7.63 o 
   4   2  18      143.66      151.38      4.37 o 
  -6   3  18      167.90      199.53      6.06 o 
  -5   3  18       17.90       18.35      2.42 o 
  -4   3  18      161.07      168.40      5.14 o 
  -3   3  18       73.84       75.35      3.46 o 
  -2   3  18        6.59        8.69      1.43 o 
  -1   3  18       49.37       51.33      2.01 o 
   0   3  18       46.45       42.09      1.95 o 
   1   3  18      675.75      659.24      7.91 o 
   2   3  18     1082.94     1048.91     11.36 o 
   3   3  18      814.54      801.25     10.96 o 
   4   3  18      330.89      333.99      6.49 o 
  -6   4  18      646.07      720.71     29.73 o 
  -5   4  18      182.04      175.18      5.47 o 
  -4   4  18        1.25       -0.95      1.50 o 
  -3   4  18       12.31        9.60      1.96 o 
  -2   4  18       22.99       23.85      1.88 o 
  -1   4  18        8.07        7.55      1.46 o 
   0   4  18       17.28       14.35      1.46 o 
   1   4  18       14.35       13.07      1.48 o 
   2   4  18       60.34       57.60      2.98 o 
   3   4  18       15.52       18.34      3.46 o 
  -6   5  18      126.37      147.72      5.30 o 
  -5   5  18        6.28        6.94      3.19 o 
  -4   5  18        8.69       10.52      2.05 o 
  -3   5  18       45.89       60.63      3.17 o 
  -2   5  18        8.81        9.09      1.48 o 
  -1   5  18       26.82       24.55      2.47 o 
   0   5  18      106.87       96.65      3.21 o 
   1   5  18      248.64      229.90      4.82 o 
   2   5  18      509.46      479.92      7.64 o 
   3   5  18      165.02      165.07      4.41 o 
  -5   6  18       37.70       51.66      3.47 o 
  -4   6  18       21.54       24.69      2.67 o 
  -3   6  18       42.43       61.21      3.22 o 
  -2   6  18       36.20       33.97      2.16 o 
  -1   6  18        9.09        8.60      1.51 o 
   0   6  18        3.76        5.49      1.55 o 
   1   6  18      136.96      126.11      3.61 o 
   2   6  18       65.55       72.38      3.13 o 
   3   6  18      161.25      168.66      4.53 o 
  -5   7  18        1.17        0.77      1.84 o 
  -4   7  18      323.85      331.91      7.61 o 
  -3   7  18       47.02       37.98      2.92 o 
  -2   7  18       77.17       61.96      3.51 o 
  -1   7  18        1.76        0.35      1.67 o 
   0   7  18        1.90        3.10      1.52 o 
   1   7  18        7.40        7.03      1.66 o 
   2   7  18        9.89       13.25      1.97 o 
  -5   8  18       98.19      121.15      4.67 o 
  -4   8  18       23.63       21.45      2.84 o 
  -3   8  18      105.23      106.80      4.49 o 
  -2   8  18        1.99       -0.35      1.76 o 
  -1   8  18       56.70       57.03      3.38 o 
   0   8  18       68.74       66.75      3.55 o 
   1   8  18       34.98       34.66      2.43 o 
   2   8  18      225.53      219.56      5.05 o 
  -4   9  18       40.25       44.45      4.61 o 
  -3   9  18      187.01      189.87      8.04 o 
  -2   9  18        1.12        0.41      1.76 o 
  -1   9  18       51.70       51.33      3.30 o 
   0   9  18       26.23       26.26      2.71 o 
   1   9  18       43.92       49.01      2.86 o 
  -3  10  18        9.90       15.91      2.34 o 
  -2  10  18        9.91       14.89      3.96 o 
  -1  10  18       19.28       19.34      2.55 o 
   0  10  18       10.80       11.12      2.38 o 
  -6   1  19        7.28        5.35      2.08 o 
  -5   1  19      607.57      650.38     13.95 o 
  -4   1  19       26.58       31.33      2.84 o 
  -3   1  19      206.47      200.66      5.60 o 
  -2   1  19      271.99      273.72      9.52 o 
  -1   1  19       11.36       12.65      1.81 o 
   0   1  19        0.67        0.55      1.16 o 
   1   1  19       73.67       67.34      2.50 o 
   2   1  19        2.79        3.34      1.44 o 
   3   1  19      299.80      304.99      5.10 o 
  -6   2  19       65.41       52.31      3.76 o 
  -5   2  19       84.42       92.62      4.30 o 
  -4   2  19      145.41      175.01      5.43 o 
  -3   2  19       21.53       17.14      2.21 o 
  -2   2  19      193.36      188.06     13.95 o 
  -1   2  19       16.83       17.66      1.75 o 
   0   2  19       16.35       20.91      1.66 o 
   1   2  19        3.04        3.42      1.32 o 
   2   2  19      297.49      303.13      5.24 o 
   3   2  19      917.13      931.91     12.35 o 
  -6   3  19       29.12       41.06      3.42 o 
  -5   3  19       79.89       94.22      4.30 o 
  -4   3  19        4.77        4.08      1.96 o 
  -3   3  19       43.97       48.79      3.16 o 
  -2   3  19       37.24       43.44      3.04 o 
  -1   3  19       12.86       12.98      1.64 o 
   0   3  19       23.40       26.31      1.76 o 
   1   3  19       20.64       18.85      1.88 o 
   2   3  19       43.12       42.52      2.22 o 
   3   3  19       86.09       71.35      4.19 o 
  -5   4  19      903.59     1023.95     17.05 o 
  -4   4  19       76.03       80.52      3.89 o 
  -3   4  19      106.60      104.64      6.80 o 
  -2   4  19        0.47       -0.41      1.50 o 
  -1   4  19        0.23        1.06      1.32 o 
   0   4  19        2.62        1.77      1.13 o 
   1   4  19       17.23       17.88      1.67 o 
   2   4  19       48.05       48.99      2.82 o 
   3   4  19      394.15      407.82      7.23 o 
  -5   5  19       68.09       72.65      3.89 o 
  -4   5  19      272.19      292.16      9.64 o 
  -3   5  19       13.10       24.44      2.63 o 
  -2   5  19       17.21       15.02      2.13 o 
  -1   5  19        2.09        0.04      1.30 o 
   0   5  19       25.10       22.69      1.70 o 
   1   5  19       32.17       29.87      2.27 o 
   2   5  19       23.66       21.61      2.25 o 
  -5   6  19      171.04      212.64      6.27 o 
  -4   6  19       90.45       85.75      3.97 o 
  -3   6  19      107.88      117.28      4.46 o 
  -2   6  19       84.45       77.13      5.14 o 
  -1   6  19       58.23       62.67      3.40 o 
   0   6  19        4.48        2.41      1.49 o 
   1   6  19       10.57       11.31      1.85 o 
   2   6  19      257.74      238.60      5.23 o 
  -4   7  19       44.90       60.05      3.62 o 
  -3   7  19       16.14       18.87      2.42 o 
  -2   7  19      122.38      104.12     10.11 o 
  -1   7  19        0.24       -0.80      2.66 o 
   0   7  19       13.89       12.04      2.25 o 
   1   7  19        9.09        8.37      1.82 o 
  -3   8  19       99.22      100.02      6.03 o 
  -2   8  19       10.63        8.14      2.13 o 
  -1   8  19       22.03       18.08      2.51 o 
   0   8  19        0.21       -0.78      1.92 o 
   1   8  19       11.45        8.97      1.88 o 
  -2   9  19       66.51       65.55      3.64 o 
  -1   9  19       23.19       23.46      2.72 o 
  -5   0  20       69.19       74.96      5.79 o 
  -4   0  20      257.03      274.17      9.93 o 
  -3   0  20      346.71      368.63     11.59 o 
  -2   0  20       55.57       63.84      5.08 o 
  -1   0  20        1.39        1.66      2.36 o 
   0   0  20       86.62       89.88      4.05 o 
   1   0  20      166.63      174.16      5.73 o 
   2   0  20        0.09       -1.90      1.87 o 
  -5   1  20        6.16        5.15      2.08 o 
  -4   1  20        0.03        0.59      1.84 o 
  -3   1  20      103.42      116.44      4.47 o 
  -2   1  20        2.12        0.71      3.43 o 
  -1   1  20        6.97       10.83      2.05 o 
   0   1  20      125.96      123.57      3.31 o 
   1   1  20        4.23        3.93      1.38 o 
   2   1  20        7.49        7.95      1.54 o 
  -5   2  20        7.15        5.32      2.05 o 
  -4   2  20      379.88      432.01     10.58 o 
  -3   2  20        2.67        3.45      1.80 o 
  -2   2  20        5.20        7.46      1.92 o 
  -1   2  20        0.98        1.23      1.38 o 
   0   2  20        1.03        1.17      1.45 o 
   1   2  20       34.20       37.44      2.50 o 
   2   2  20       67.14       69.98      3.11 o 
  -5   3  20      180.10      207.70      6.26 o 
  -4   3  20       53.73       54.97      4.55 o 
  -3   3  20       43.56       50.65      3.25 o 
  -2   3  20      188.44      207.91     11.00 o 
  -1   3  20        3.64        4.63      1.56 o 
   0   3  20       32.63       36.80      2.04 o 
   1   3  20       81.26       88.60      2.83 o 
   2   3  20        1.02       -1.27      1.65 o 
  -4   4  20      204.35      236.25      6.48 o 
  -3   4  20       43.95       49.30      3.28 o 
  -2   4  20      112.07      114.55      4.34 o 
  -1   4  20      101.41      108.06      5.96 o 
   0   4  20        0.06       -0.79      1.42 o 
   1   4  20        2.16        2.10      1.64 o 
   2   4  20       62.80       60.81      3.71 o 
  -4   5  20      366.80      439.67     12.47 o 
  -3   5  20       63.15       73.29      3.72 o 
  -2   5  20        0.19        3.04      1.80 o 
  -1   5  20       30.28       44.79      2.52 o 
   0   5  20       81.71       68.90      3.59 o 
   1   5  20        0.34        2.13      1.67 o 
  -3   6  20       24.57       30.71      2.84 o 
  -2   6  20      104.04      101.55      4.26 o 
  -1   6  20       37.34       38.90      3.11 o 
   0   6  20       45.94       39.27      4.37 o 
   1   6  20        5.19        3.21      1.70 o 
  -3   7  20       27.75       37.01      3.04 o 
  -2   7  20       22.24       26.13      4.14 o 
  -1   7  20        3.87       -0.41      1.84 o 
   0   7  20        4.80        5.26      2.13 o 
  -4   1  21       24.38       28.02      2.93 o 
  -3   1  21      299.17      314.98      9.16 o 
  -2   1  21       46.11       55.76      3.68 o 
  -1   1  21      320.50      335.14      7.69 o 
   0   1  21        1.71        1.33      1.39 o 
   1   1  21       13.26       15.27      1.83 o 
  -4   2  21       52.48       42.99      3.39 o 
  -3   2  21       68.43       65.37      3.72 o 
  -2   2  21        1.48        1.06      1.80 o 
  -1   2  21        0.59        2.46      1.92 o 
   0   2  21      358.25      384.73      6.73 o 
   1   2  21        1.31        2.99      1.66 o 
  -3   3  21      629.81      702.83     12.87 o 
  -2   3  21       34.77       32.93      3.13 o 
  -1   3  21       35.00       36.95      3.05 o 
   0   3  21        6.20        7.41      1.73 o 
  -3   4  21      389.83      422.54      9.10 o 
  -2   4  21        8.22        9.35      3.07 o 
  -1   4  21       10.84       17.85      2.78 o 
   0   4  21        0.55       -0.52      1.45 o 
  -2   5  21       96.84      106.27      5.91 o 
  -1   5  21      222.51      248.31      5.18 o 
                                                 
